# Supplementary material for: Multi-region sampling with paired sample sequencing analyses reveals sub-groups of patients with novel patient-specific dysregulation in Hepatocellular Carcinoma
Source: BMC Cancer. 2023 Feb 3;23:118. doi: 10.1186/s12885-022-10444-3 (PMC9896715; doi:10.1186/s12885-022-10444-3)
Supplement: Supplementary file 1 — Additional file 1: Supplementary Table S1. Sample information. Tumor and adjacent normal tissues collected from 90 HCC patients were used in this study. Among the 90 patients, there were 17 patients with multifocal HCC. Only 31 tumor tissue samples (from 6 patients) were collected from multiple nodules. [file 12885_2022_10444_MOESM1_ESM.xlsx]

## Sheet: S1
Supplementary Table S1. Sample information. Tumor and adjacent normal tissues collected from 90 HCC patients were used in this study. Among the 90 patients, there were 17 patients with multifocal HCC. Only 31 tumor tissue samples (from 6 patients) were collected from multiple nodules.
Unified_ID	RNA_lib	Sample_type	Patient	Multifocality? (Yes/No)	Satellite Nodules (Yes/No)	Tissue collected from multiple nodules? (Yes/No)
PB_13_88	RHT4548	Normal	Patient 1	-	-	-
PB_13_88	RHT4549	Tumor	Patient 1	No	No	No
PB_13_88	RHT4550	Tumor	Patient 1	No	No	No
PB_13_88	RHT4551	Tumor	Patient 1	No	No	No
B002	RHT3497	Normal	Patient 2	-	-	-
B002	RHT3498	Tumor	Patient 2	No	No	No
B002	RHT3499	Tumor	Patient 2	No	No	No
B003	RHT3638	Normal	Patient 3	-	-	-
B003	RHT3639	Tumor	Patient 3	No	No	No
B003	RHT3640	Tumor	Patient 3	No	No	No
B003	RHT3641	Tumor	Patient 3	No	No	No
B004	RHT3501	Normal	Patient 4	-	-	-
B004	RHT3500	Tumor	Patient 4	No	No	No
B004	RHT3502	Tumor	Patient 4	No	No	No
B004	RHT3503	Tumor	Patient 4	No	No	No
B006	RHT4419	Normal	Patient 5	-	-	-
B006	RHT4420	Tumor	Patient 5	No	No	No
B006	RHT4421	Tumor	Patient 5	No	No	No
B006	RHT4422	Tumor	Patient 5	No	No	No
B007	RHT4613	Normal	Patient 6	-	-	-
B007	RHT4614	Tumor	Patient 6	No	No	No
B007	RHT4615	Tumor	Patient 6	No	No	No
B008	RHT4530	Normal	Patient 7	-	-	-
B008	RHT4531	Tumor	Patient 7	No	No	No
B008	RHT4532	Tumor	Patient 7	No	No	No
B008	RHT4533	Tumor	Patient 7	No	No	No
B008	RHT4534	Tumor	Patient 7	No	No	No
B008	RHT4535	Tumor	Patient 7	No	No	No
B009	RHT4536	Normal	Patient 8	-	-	-
B009	RHT4537	Tumor	Patient 8	No	No	No
B009	RHT4538	Tumor	Patient 8	No	No	No
B009	RHT4539	Tumor	Patient 8	No	No	No
B009	RHT4540	Tumor	Patient 8	No	No	No
B009	RHT4541	Tumor	Patient 8	No	No	No
B010	RHT4564	Normal	Patient 9	-	-	-
B010	RHT4565	Tumor	Patient 9	No	No	No
B010	RHT4566	Tumor	Patient 9	No	No	No
B011	RHT4578	Normal	Patient 10	-	-	-
B011	RHT4579	Tumor	Patient 10	No	No	No
B011	RHT4580	Tumor	Patient 10	No	No	No
B011	RHT4581	Tumor	Patient 10	No	No	No
B011	RHT4582	Tumor	Patient 10	No	No	No
B011	RHT4583	Tumor	Patient 10	No	No	No
B012	RHT4588	Normal	Patient 11	-	-	-
B012	RHT4589	Tumor	Patient 11	No	No	No
B012	RHT4590	Tumor	Patient 11	No	No	No
B013	RHT4591	Normal	Patient 12	-	-	-
B013	RHT4592	Tumor	Patient 12	Yes	Yes	No
B013	RHT4593	Tumor	Patient 12	Yes	Yes	No
B013	RHT4594	Tumor	Patient 12	Yes	Yes	No
B013	RHT4595	Tumor	Patient 12	Yes	Yes	No
B013	RHT4596	Tumor	Patient 12	Yes	Yes	No
B014	RHT4616	Normal	Patient 13	-	-	-
B014	RHT4617	Tumor	Patient 13	No	No	No
B014	RHT4618	Tumor	Patient 13	No	No	No
B014	RHT4619	Tumor	Patient 13	No	No	No
B014	RHT4620	Tumor	Patient 13	No	No	No
B015	SHT006	Normal	Patient 14	-	-	-
B015	SHT007	Tumor	Patient 14	No	No	No
B015	SHT008	Tumor	Patient 14	No	No	No
B016	RHT5382	Normal	Patient 15	-	-	-
B016	RHT5383	Tumor	Patient 15	No	No	No
B016	RHT5384	Tumor	Patient 15	No	No	No
B016	RHT5385	Tumor	Patient 15	No	No	No
B016	RHT5386	Tumor	Patient 15	No	No	No
B017	RHT5402	Normal	Patient 16	-	-	-
B017	RHT5403	Tumor	Patient 16	No	No	No
B017	RHT5404	Tumor	Patient 16	No	No	No
B017	RHT5405	Tumor	Patient 16	No	No	No
B017	RHT5406	Tumor	Patient 16	No	No	No
B017	RHT5407	Tumor	Patient 16	No	No	No
B018	RHT5432	Normal	Patient 17	-	-	-
B018	RHT5433	Tumor	Patient 17	No	No	No
B018	RHT5434	Tumor	Patient 17	No	No	No
B018	RHT5435	Tumor	Patient 17	No	No	No
B018	RHT5436	Tumor	Patient 17	No	No	No
B019	RHT5408	Normal	Patient 18	-	-	-
B019	RHT5409	Tumor	Patient 18	Yes	Yes	Yes
B019	RHT5410	Tumor	Patient 18	Yes	Yes	Yes
B019	RHT5411	Tumor	Patient 18	Yes	Yes	Yes
B019	RHT5412	Tumor	Patient 18	Yes	Yes	Yes
B019	RHT5413	Tumor	Patient 18	Yes	Yes	Yes
B019	RHT5414	Tumor	Patient 18	Yes	Yes	Yes
B019	RHT5415	Tumor	Patient 18	Yes	Yes	Yes
B020	RHT5623	Normal	Patient 19	-	-	-
B020	RHT5624	Tumor	Patient 19	No	No	No
B020	RHT5625	Tumor	Patient 19	No	No	No
B020	RHT5626	Tumor	Patient 19	No	No	No
B020	RHT5627	Tumor	Patient 19	No	No	No
B020	RHT5628	Tumor	Patient 19	No	No	No
B021	RHT5780	Normal	Patient 20	-	-	-
B021	RHT5781	Tumor	Patient 20	Yes	Yes	No
B021	RHT5782	Tumor	Patient 20	Yes	Yes	No
B021	RHT5783	Tumor	Patient 20	Yes	Yes	No
B021	RHT5784	Tumor	Patient 20	Yes	Yes	No
B021	RHT5785	Tumor	Patient 20	Yes	Yes	No
B022	RHT5774	Normal	Patient 21	-	-	-
B022	RHT5775	Tumor	Patient 21	No	No	No
B022	RHT5776	Tumor	Patient 21	No	No	No
B022	RHT5777	Tumor	Patient 21	No	No	No
B022	RHT5778	Tumor	Patient 21	No	No	No
B022	RHT5779	Tumor	Patient 21	No	No	No
B024	RHT5941	Normal	Patient 22	-	-	-
B024	RHT5942	Tumor	Patient 22	No	No	No
B024	RHT5943	Tumor	Patient 22	No	No	No
B024	RHT5944	Tumor	Patient 22	No	No	No
C001	RHT3492	Normal	Patient 23	-	-	-
C001	RHT3493	Tumor	Patient 23	No	No	No
C001	RHT3494	Tumor	Patient 23	No	No	No
C001	RHT3495	Tumor	Patient 23	No	No	No
C001	RHT3496	Tumor	Patient 23	No	No	No
C002	RHT3645	Normal	Patient 24	-	-	-
C002	RHT3646	Tumor	Patient 24	Yes	Yes	No
C002	RHT3647	Tumor	Patient 24	Yes	Yes	No
C002	RHT3648	Tumor	Patient 24	Yes	Yes	No
C002	RHT3649	Tumor	Patient 24	Yes	Yes	No
C002	RHT3650	Tumor	Patient 24	Yes	Yes	No
C003	RHT4584	Normal	Patient 25	-	-	-
C003	RHT4585	Tumor	Patient 25	Yes	Yes	Yes
C003	RHT4586	Tumor	Patient 25	Yes	Yes	Yes
C003	RHT4587	Tumor	Patient 25	Yes	Yes	Yes
C004	RHT4597	Normal	Patient 26	-	-	-
C004	RHT4598	Tumor	Patient 26	No	No	No
C004	RHT4599	Tumor	Patient 26	No	No	No
C004	RHT4600	Tumor	Patient 26	No	No	No
C005	RHT4621	Normal	Patient 27	-	-	-
C005	RHT4622	Tumor	Patient 27	No	No	No
C005	RHT4623	Tumor	Patient 27	No	No	No
C005	RHT4624	Tumor	Patient 27	No	No	No
C005	RHT4625	Tumor	Patient 27	No	No	No
C006	SHT021	Normal	Patient 28	-	-	-
C006	SHT022	Tumor	Patient 28	No	No	No
C006	SHT023	Tumor	Patient 28	No	No	No
C006	SHT024	Tumor	Patient 28	No	No	No
C006	SHT025	Tumor	Patient 28	No	No	No
C006	SHT026	Tumor	Patient 28	No	No	No
C008	RHT5387	Normal	Patient 29	-	-	-
C008	RHT5388	Tumor	Patient 29	Yes	Yes	No
C008	RHT5389	Tumor	Patient 29	Yes	Yes	No
C008	RHT5390	Tumor	Patient 29	Yes	Yes	No
C008	RHT5391	Tumor	Patient 29	Yes	Yes	No
C010	RHT5396	Normal	Patient 30	-	-	-
C010	RHT5397	Tumor	Patient 30	No	No	No
C010	RHT5398	Tumor	Patient 30	No	No	No
C010	RHT5399	Tumor	Patient 30	No	No	No
C010	RHT5400	Tumor	Patient 30	No	No	No
C010	RHT5401	Tumor	Patient 30	No	No	No
C011	RHT5392	Normal	Patient 31	-	-	-
C011	RHT5393	Tumor	Patient 31	Yes	Yes	No
C011	RHT5394	Tumor	Patient 31	Yes	Yes	No
C011	RHT5395	Tumor	Patient 31	Yes	Yes	No
C012	RHT5437	Normal	Patient 32	-	-	-
C012	RHT5438	Tumor	Patient 32	No	No	No
C012	RHT5439	Tumor	Patient 32	No	No	No
C012	RHT5440	Tumor	Patient 32	No	No	No
C012	RHT5441	Tumor	Patient 32	No	No	No
C012	RHT5442	Tumor	Patient 32	No	No	No
C014	RHT5629	Normal	Patient 33	-	-	-
C014	RHT5630	Tumor	Patient 33	No	No	No
C014	RHT5631	Tumor	Patient 33	No	No	No
C014	RHT5632	Tumor	Patient 33	No	No	No
C014	RHT5633	Tumor	Patient 33	No	No	No
C014	RHT5634	Tumor	Patient 33	No	No	No
C015	RHT5635	Normal	Patient 34	-	-	-
C015	RHT5636	Tumor	Patient 34	No	No	No
C015	RHT5637	Tumor	Patient 34	No	No	No
C015	RHT5638	Tumor	Patient 34	No	No	No
C015	RHT5639	Tumor	Patient 34	No	No	No
C015	RHT5640	Tumor	Patient 34	No	No	No
C017	RHT5802	Normal	Patient 35	-	-	-
C017	RHT5803	Tumor	Patient 35	No	No	No
C017	RHT5804	Tumor	Patient 35	No	No	No
C017	RHT5805	Tumor	Patient 35	No	No	No
D002	RHT4567	Normal	Patient 36	-	-	-
D002	RHT4568	Tumor	Patient 36	No	No	No
D002	RHT4569	Tumor	Patient 36	No	No	No
D002	RHT4570	Tumor	Patient 36	No	No	No
D002	RHT4571	Tumor	Patient 36	No	No	No
D002	RHT4572	Tumor	Patient 36	No	No	No
D006	RHT5661	Normal	Patient 37	-	-	-
D006	RHT5662	Tumor	Patient 37	Yes	Yes	No
D006	RHT5663	Tumor	Patient 37	Yes	Yes	No
D006	RHT5664	Tumor	Patient 37	Yes	Yes	No
D007	RHT5665	Normal	Patient 38	-	-	-
D007	RHT5666	Tumor	Patient 38	No	No	No
D007	RHT5667	Tumor	Patient 38	No	No	No
D007	RHT5668	Tumor	Patient 38	No	No	No
D008	RHT5669	Normal	Patient 39	-	-	-
D008	RHT5670	Tumor	Patient 39	No	No	No
D008	RHT5671	Tumor	Patient 39	No	No	No
D008	RHT5672	Tumor	Patient 39	No	No	No
D008	RHT5673	Tumor	Patient 39	No	No	No
D008	RHT5674	Tumor	Patient 39	No	No	No
D009	RHT5675	Normal	Patient 40	-	-	-
D009	RHT5676	Tumor	Patient 40	No	No	No
D009	RHT5677	Tumor	Patient 40	No	No	No
D009	RHT5678	Tumor	Patient 40	No	No	No
D009	RHT5679	Tumor	Patient 40	No	No	No
D009	RHT5680	Tumor	Patient 40	No	No	No
E001	RHT4423	Normal	Patient 41	-	-	-
E001	RHT4424	Tumor	Patient 41	No	No	No
E001	RHT4425	Tumor	Patient 41	No	No	No
E001	RHT4426	Tumor	Patient 41	No	No	No
E002	RHT4427	Normal	Patient 42	-	-	-
E002	RHT4428	Tumor	Patient 42	No	No	No
E002	RHT4429	Tumor	Patient 42	No	No	No
E002	RHT4430	Tumor	Patient 42	No	No	No
E002	RHT4431	Tumor	Patient 42	No	No	No
E003	RHT4542	Normal	Patient 43	-	-	-
E003	RHT4543	Tumor	Patient 43	No	No	No
E003	RHT4544	Tumor	Patient 43	No	No	No
E003	RHT4545	Tumor	Patient 43	No	No	No
E003	RHT4546	Tumor	Patient 43	No	No	No
E003	RHT4547	Tumor	Patient 43	No	No	No
E004	RHT4559	Normal	Patient 44	-	-	-
E004	RHT4560	Tumor	Patient 44	Yes	Yes	Yes
E004	RHT4562	Tumor	Patient 44	Yes	Yes	Yes
E004	RHT4563	Tumor	Patient 44	Yes	Yes	Yes
E006	RHT5641	Normal	Patient 45	-	-	-
E006	RHT5642	Tumor	Patient 45	No	No	No
E006	RHT5643	Tumor	Patient 45	No	No	No
E006	RHT5644	Tumor	Patient 45	No	No	No
E006	RHT5645	Tumor	Patient 45	No	No	No
E006	RHT5646	Tumor	Patient 45	No	No	No
E010	SHT009	Normal	Patient 46	-	-	-
E010	SHT010	Tumor	Patient 46	No	No	No
E010	SHT011	Tumor	Patient 46	No	No	No
E010	SHT012	Tumor	Patient 46	No	No	No
E012	RHT5443	Normal	Patient 47	-	-	-
E012	RHT5444	Tumor	Patient 47	No	No	No
E012	RHT5445	Tumor	Patient 47	No	No	No
E012	RHT5446	Tumor	Patient 47	No	No	No
E014	SHT031	Normal	Patient 48	-	-	-
E014	SHT032	Tumor	Patient 48	Yes	Yes	No
E014	SHT033	Tumor	Patient 48	Yes	Yes	No
E014	SHT034	Tumor	Patient 48	Yes	Yes	No
E014	SHT035	Tumor	Patient 48	Yes	Yes	No
E014	SHT036	Tumor	Patient 48	Yes	Yes	No
E015	RHT5650	Normal	Patient 49	-	-	-
E015	RHT5651	Tumor	Patient 49	No	No	No
E015	RHT5652	Tumor	Patient 49	No	No	No
E015	RHT5653	Tumor	Patient 49	No	No	No
E015	RHT5654	Tumor	Patient 49	No	No	No
E015	RHT5655	Tumor	Patient 49	No	No	No
E016	RHT5656	Normal	Patient 50	-	-	-
E016	RHT5657	Tumor	Patient 50	No	No	No
E016	RHT5658	Tumor	Patient 50	No	No	No
E016	RHT5659	Tumor	Patient 50	No	No	No
E016	RHT5660	Tumor	Patient 50	No	No	No
F001	RHT5583	Normal	Patient 51	-	-	-
F001	RHT5584	Tumor	Patient 51	Yes	No	Yes
F001	RHT5585	Tumor	Patient 51	Yes	No	Yes
F001	RHT5586	Tumor	Patient 51	Yes	No	Yes
F001	RHT5587	Tumor	Patient 51	Yes	No	Yes
F001	RHT5588	Tumor	Patient 51	Yes	No	Yes
F001	RHT5589	Tumor	Patient 51	Yes	No	Yes
F002	RHT5603	Normal	Patient 52	-	-	-
F002	RHT5604	Tumor	Patient 52	Yes	No	Yes
F002	RHT5605	Tumor	Patient 52	Yes	No	Yes
F002	RHT5606	Tumor	Patient 52	Yes	No	Yes
F002	RHT5607	Tumor	Patient 52	Yes	No	Yes
F002	RHT5608	Tumor	Patient 52	Yes	No	Yes
F002	RHT5609	Tumor	Patient 52	Yes	No	Yes
F002	RHT5610	Tumor	Patient 52	Yes	No	Yes
F004	RHT5599	Normal	Patient 53	-	-	-
F004	RHT5600	Tumor	Patient 53	No	No	No
F004	RHT5601	Tumor	Patient 53	No	No	No
F004	RHT5602	Tumor	Patient 53	No	No	No
F005	RHT5611	Normal	Patient 54	-	-	-
F005	RHT5612	Tumor	Patient 54	No	No	No
F005	RHT5613	Tumor	Patient 54	No	No	No
F005	RHT5614	Tumor	Patient 54	No	No	No
F005	RHT5615	Tumor	Patient 54	No	No	No
F005	RHT5616	Tumor	Patient 54	No	No	No
F006	RHT5617	Normal	Patient 55	-	-	-
F006	RHT5618	Tumor	Patient 55	No	No	No
F006	RHT5619	Tumor	Patient 55	No	No	No
F006	RHT5620	Tumor	Patient 55	No	No	No
F006	RHT5621	Tumor	Patient 55	No	No	No
F006	RHT5622	Tumor	Patient 55	No	No	No
F008	RHT5951	Normal	Patient 56	-	-	-
F008	RHT5952	Tumor	Patient 56	No	No	No
F008	RHT5953	Tumor	Patient 56	No	No	No
F008	RHT5954	Tumor	Patient 56	No	No	No
F008	RHT5955	Tumor	Patient 56	No	No	No
F008	RHT5956	Tumor	Patient 56	No	No	No
PB_14_26076	RHT2405	Normal	Patient 57	-	-	-
PB_14_26076	RHT2406	Tumor	Patient 57	No	No	No
PB_14_26076	RHT2407	Tumor	Patient 57	No	No	No
PB_14_26076	RHT2408	Tumor	Patient 57	No	No	No
PB_14_26076	RHT2409	Tumor	Patient 57	No	No	No
PB_14_26076	RHT2410	Tumor	Patient 57	No	No	No
PB_15_7613	RHT4435	Normal	Patient 58	-	-	-
PB_15_7613	RHT4436	Tumor	Patient 58	No	No	No
PB_15_7613	RHT4437	Tumor	Patient 58	No	No	No
PB_15_7613	RHT4438	Tumor	Patient 58	No	No	No
PB_15_7613	RHT4439	Tumor	Patient 58	No	No	No
PB_15_7613	RHT4440	Tumor	Patient 58	No	No	No
PB_15_10293	RHT2411	Normal	Patient 59	-	-	-
PB_15_10293	RHT2418	Tumor	Patient 59	No	No	No
PB_15_10293	RHT2413	Tumor	Patient 59	No	No	No
HEP152	RHT4460	Normal	Patient 60	-	-	-
HEP152	RHT4461	Tumor	Patient 60	Yes	Yes	No
HEP152	RHT4462	Tumor	Patient 60	Yes	Yes	No
HEP152	RHT4463	Tumor	Patient 60	Yes	Yes	No
HEP152	RHT4464	Tumor	Patient 60	Yes	Yes	No
HEP152	RHT4465	Tumor	Patient 60	Yes	Yes	No
PB_15_23477	RHT2414	Normal	Patient 61	-	-	-
PB_15_23477	RHT2412	Tumor	Patient 61	No	No	No
PB_15_23477	RHT2416	Tumor	Patient 61	No	No	No
PB_15_027693	RHT3682	Normal	Patient 62	-	-	-
PB_15_027693	RHT3683	Tumor	Patient 62	No	No	No
PB_15_027693	RHT3684	Tumor	Patient 62	No	No	No
PB_15_027693	RHT3685	Tumor	Patient 62	No	No	No
HEP194	RHT4408	Normal	Patient 63	-	-	-
HEP194	RHT4409	Tumor	Patient 63	No	No	No
HEP194	RHT4410	Tumor	Patient 63	No	No	No
HEP194	RHT4411	Tumor	Patient 63	No	No	No
HEP194	RHT4412	Tumor	Patient 63	No	No	No
HEP194	RHT4413	Tumor	Patient 63	No	No	No
HEP200	RHT3701	Normal	Patient 64	-	-	-
HEP200	RHT3702	Tumor	Patient 64	No	No	No
HEP200	RHT3703	Tumor	Patient 64	No	No	No
HEP200	RHT3704	Tumor	Patient 64	No	No	No
PB_16_2406	RHT4490	Normal	Patient 65	-	-	-
PB_16_2406	RHT4491	Tumor	Patient 65	No	No	No
PB_16_2406	RHT4492	Tumor	Patient 65	No	No	No
PB_16_3267	RHT4470	Normal	Patient 66	-	-	-
PB_16_3267	RHT4471	Tumor	Patient 66	No	No	No
PB_16_3267	RHT4472	Tumor	Patient 66	No	No	No
PB_16_3267	RHT4473	Tumor	Patient 66	No	No	No
PB_16_3267	RHT4474	Tumor	Patient 66	No	No	No
PB_16_3267	RHT4475	Tumor	Patient 66	No	No	No
HEP229	RHT3692	Normal	Patient 67	-	-	-
HEP229	RHT3693	Tumor	Patient 67	Yes	Yes	No
HEP229	RHT3694	Tumor	Patient 67	Yes	Yes	No
HEP229	RHT3695	Tumor	Patient 67	Yes	Yes	No
HEP229	RHT3696	Tumor	Patient 67	Yes	Yes	No
HEP229	RHT3697	Tumor	Patient 67	Yes	Yes	No
HEP247	RHT3659	Normal	Patient 68	-	-	-
HEP247	RHT3660	Tumor	Patient 68	No	No	No
HEP247	RHT3661	Tumor	Patient 68	No	No	No
HEP247	RHT3662	Tumor	Patient 68	No	No	No
HEP261	RHT5592	Normal	Patient 69	-	-	-
HEP261	RHT5593	Tumor	Patient 69	No	No	No
HEP261	RHT5594	Tumor	Patient 69	No	No	No
PB_16_17651	RHT4485	Normal	Patient 70	-	-	-
PB_16_17651	RHT4486	Tumor	Patient 70	Yes	No	No
PB_16_17651	RHT4487	Tumor	Patient 70	Yes	No	No
PB_16_17651	RHT4488	Tumor	Patient 70	Yes	No	No
PB_16_17651	RHT4489	Tumor	Patient 70	Yes	No	No
HEP264	RHT4432	Normal	Patient 71	-	-	-
HEP264	RHT4433	Tumor	Patient 71	No	No	No
HEP264	RHT4434	Tumor	Patient 71	No	No	No
PB_16_018661	RHT4573	Normal	Patient 72	-	-	-
PB_16_018661	RHT4574	Tumor	Patient 72	No	No	No
PB_16_018661	RHT4575	Tumor	Patient 72	No	No	No
HEP269	RHT5957	Normal	Patient 73	-	-	-
HEP269	RHT5958	Tumor	Patient 73	No	No	No
HEP269	RHT5959	Tumor	Patient 73	No	No	No
HEP270	RHT5912	Normal	Patient 74	-	-	-
HEP270	RHT5913	Tumor	Patient 74	No	No	No
HEP270	RHT5914	Tumor	Patient 74	No	No	No
HEP276	RHT3666	Normal	Patient 75	-	-	-
HEP276	RHT3667	Tumor	Patient 75	No	No	No
HEP276	RHT3668	Tumor	Patient 75	No	No	No
HEP276	RHT3669	Tumor	Patient 75	No	No	No
HEP277	RHT3670	Normal	Patient 76	-	-	-
HEP277	RHT3671	Tumor	Patient 76	No	No	No
HEP277	RHT3672	Tumor	Patient 76	No	No	No
HEP277	RHT3673	Tumor	Patient 76	No	No	No
HEP277	RHT3674	Tumor	Patient 76	No	No	No
A001	RHT3481	Normal	Patient 77	-	-	-
A001	RHT3482	Tumor	Patient 77	No	No	No
A001	RHT3483	Tumor	Patient 77	No	No	No
A002	RHT3484	Normal	Patient 78	-	-	-
A002	RHT3485	Tumor	Patient 78	No	No	No
A002	RHT3486	Tumor	Patient 78	No	No	No
A002	RHT3487	Tumor	Patient 78	No	No	No
A002	RHT3488	Tumor	Patient 78	No	No	No
HEP319	RHT3687	Tumor	Patient 79	No	No	No
HEP319	RHT3688	Tumor	Patient 79	No	No	No
HEP319	RHT3689	Tumor	Patient 79	No	No	No
HEP319	RHT3690	Tumor	Patient 79	No	No	No
HEP319	RHT3691	Tumor	Patient 79	No	No	No
HEP319	RHT3686	Normal	Patient 79	-	-	-
HEP321	RHT3698	Normal	Patient 80	-	-	-
HEP321	RHT3699	Tumor	Patient 80	No	No	No
HEP321	RHT3700	Tumor	Patient 80	No	No	No
HEP356	RHT5726	Normal	Patient 81	-	-	-
HEP356	RHT5727	Tumor	Patient 81	No	No	No
HEP356	RHT5728	Tumor	Patient 81	No	No	No
HEP356	RHT5729	Tumor	Patient 81	No	No	No
HEP419	RHT5730	Normal	Patient 82	-	-	-
HEP419	RHT5731	Tumor	Patient 82	No	No	No
HEP419	RHT5732	Tumor	Patient 82	No	No	No
HEP419	RHT5733	Tumor	Patient 82	No	No	No
HEP419	RHT5734	Tumor	Patient 82	No	No	No
HEP464	RHT5735	Normal	Patient 83	-	-	-
HEP464	RHT5736	Tumor	Patient 83	No	No	No
HEP464	RHT5737	Tumor	Patient 83	No	No	No
HEP465	RHT5738	Normal	Patient 84	-	-	-
HEP465	RHT5739	Tumor	Patient 84	Yes	Yes	No
HEP465	RHT5740	Tumor	Patient 84	Yes	Yes	No
HEP465	RHT5741	Tumor	Patient 84	Yes	Yes	No
A008	SHT003	Normal	Patient 85	-	-	-
A008	SHT004	Tumor	Patient 85	No	No	No
A008	SHT005	Tumor	Patient 85	No	No	No
HEP507	RHT5769	Normal	Patient 86	-	-	-
HEP507	RHT5770	Tumor	Patient 86	No	No	No
HEP507	RHT5771	Tumor	Patient 86	No	No	No
HEP507	RHT5772	Tumor	Patient 86	No	No	No
HEP507	RHT5773	Tumor	Patient 86	No	No	No
HEP526	RHT5746	Normal	Patient 87	-	-	-
HEP526	RHT5747	Tumor	Patient 87	Yes	Yes	Yes
HEP526	RHT5748	Tumor	Patient 87	Yes	Yes	Yes
HEP526	RHT5749	Tumor	Patient 87	Yes	Yes	Yes
HEP526	RHT5750	Tumor	Patient 87	Yes	Yes	Yes
HEP526	RHT5751	Tumor	Patient 87	Yes	Yes	Yes
HEP532	RHT5758	Normal	Patient 88	-	-	-
HEP532	RHT5759	Tumor	Patient 88	No	No	No
HEP532	RHT5760	Tumor	Patient 88	No	No	No
HEP532	RHT5761	Tumor	Patient 88	No	No	No
HEP549	RHT5752	Normal	Patient 89	-	-	-
HEP549	RHT5753	Tumor	Patient 89	No	No	No
HEP549	RHT5754	Tumor	Patient 89	No	No	No
HEP549	RHT5755	Tumor	Patient 89	No	No	No
HEP549	RHT5756	Tumor	Patient 89	No	No	No
HEP549	RHT5757	Tumor	Patient 89	No	No	No
A011	RHT5918	Normal	Patient 90	-	-	-
A011	RHT5919	Tumor	Patient 90	No	No	No
A011	RHT5920	Tumor	Patient 90	No	No	No
A011	RHT5921	Tumor	Patient 90	No	No	No
A011	RHT5922	Tumor	Patient 90	No	No	No
