# Supplementary material for: Multi-region sampling with paired sample sequencing analyses reveals sub-groups of patients with novel patient-specific dysregulation in Hepatocellular Carcinoma
Source: BMC Cancer. 2023 Feb 3;23:118. doi: 10.1186/s12885-022-10444-3 (PMC9896715; doi:10.1186/s12885-022-10444-3)
Supplement: Supplementary file 4 — Additional file 4: Supplementary Table S5. DEPC values for up-regulated genes from per-patient analyses. [file 12885_2022_10444_MOESM4_ESM.xlsx]

## Sheet: S5
Supplementary Table S5. DEPC values for up-regulated genes from per-patient analyses
Gene	DEPC	in.all.patients.analysis
ENSG00000000003.15	6	Not in all-patients analysis
ENSG00000000419.12	6	Not in all-patients analysis
ENSG00000000460.17	26	Not in all-patients analysis
ENSG00000000971.16	4	Not in all-patients analysis
ENSG00000001036.14	7	Not in all-patients analysis
ENSG00000001084.13	6	Not in all-patients analysis
ENSG00000001167.14	11	Not in all-patients analysis
ENSG00000001460.18	12	Not in all-patients analysis
ENSG00000001461.17	12	Not in all-patients analysis
ENSG00000001497.16	6	Not in all-patients analysis
ENSG00000001561.7	19	Not in all-patients analysis
ENSG00000001617.12	27	Not in all-patients analysis
ENSG00000001626.16	3	Not in all-patients analysis
ENSG00000001629.10	4	Not in all-patients analysis
ENSG00000001630.17	28	Not in all-patients analysis
ENSG00000001631.15	1	Not in all-patients analysis
ENSG00000002016.18	1	Not in all-patients analysis
ENSG00000002079.14	5	In all-patients analysis
ENSG00000002330.13	5	Not in all-patients analysis
ENSG00000002549.12	3	Not in all-patients analysis
ENSG00000002587.10	4	Not in all-patients analysis
ENSG00000002726.20	6	Not in all-patients analysis
ENSG00000002746.15	5	Not in all-patients analysis
ENSG00000002822.15	3	Not in all-patients analysis
ENSG00000002834.18	26	Not in all-patients analysis
ENSG00000002919.14	9	Not in all-patients analysis
ENSG00000002933.9	1	Not in all-patients analysis
ENSG00000003056.8	8	Not in all-patients analysis
ENSG00000003096.14	16	Not in all-patients analysis
ENSG00000003137.8	14	Not in all-patients analysis
ENSG00000003147.19	10	Not in all-patients analysis
ENSG00000003249.14	41	In all-patients analysis
ENSG00000003393.15	2	Not in all-patients analysis
ENSG00000003400.15	1	Not in all-patients analysis
ENSG00000003436.16	10	Not in all-patients analysis
ENSG00000003987.14	14	Not in all-patients analysis
ENSG00000003989.17	2	Not in all-patients analysis
ENSG00000004059.11	4	Not in all-patients analysis
ENSG00000004139.14	10	Not in all-patients analysis
ENSG00000004142.12	3	Not in all-patients analysis
ENSG00000004399.12	11	Not in all-patients analysis
ENSG00000004455.17	1	Not in all-patients analysis
ENSG00000004468.13	6	Not in all-patients analysis
ENSG00000004478.8	5	Not in all-patients analysis
ENSG00000004487.16	2	Not in all-patients analysis
ENSG00000004534.15	1	Not in all-patients analysis
ENSG00000004660.15	3	Not in all-patients analysis
ENSG00000004700.16	18	Not in all-patients analysis
ENSG00000004766.17	10	Not in all-patients analysis
ENSG00000004776.13	4	Not in all-patients analysis
ENSG00000004777.18	9	Not in all-patients analysis
ENSG00000004779.10	2	Not in all-patients analysis
ENSG00000004799.8	2	Not in all-patients analysis
ENSG00000004809.14	1	Not in all-patients analysis
ENSG00000004838.14	3	Not in all-patients analysis
ENSG00000004846.16	9	In all-patients analysis
ENSG00000004864.13	2	Not in all-patients analysis
ENSG00000004866.20	1	Not in all-patients analysis
ENSG00000004897.12	9	Not in all-patients analysis
ENSG00000004939.15	5	Not in all-patients analysis
ENSG00000004948.15	7	In all-patients analysis
ENSG00000004961.15	5	Not in all-patients analysis
ENSG00000004975.12	13	Not in all-patients analysis
ENSG00000005001.10	2	Not in all-patients analysis
ENSG00000005007.12	3	Not in all-patients analysis
ENSG00000005020.13	14	Not in all-patients analysis
ENSG00000005022.6	13	Not in all-patients analysis
ENSG00000005059.16	10	Not in all-patients analysis
ENSG00000005073.6	8	In all-patients analysis
ENSG00000005075.15	9	Not in all-patients analysis
ENSG00000005100.13	1	Not in all-patients analysis
ENSG00000005102.14	4	Not in all-patients analysis
ENSG00000005108.16	29	Not in all-patients analysis
ENSG00000005156.12	10	Not in all-patients analysis
ENSG00000005175.10	5	Not in all-patients analysis
ENSG00000005189.19	25	In all-patients analysis
ENSG00000005194.15	4	Not in all-patients analysis
ENSG00000005206.17	1	Not in all-patients analysis
ENSG00000005238.19	5	Not in all-patients analysis
ENSG00000005249.13	2	Not in all-patients analysis
ENSG00000005302.19	1	Not in all-patients analysis
ENSG00000005339.15	1	Not in all-patients analysis
ENSG00000005379.17	2	Not in all-patients analysis
ENSG00000005421.9	3	Not in all-patients analysis
ENSG00000005436.14	1	Not in all-patients analysis
ENSG00000005448.17	13	Not in all-patients analysis
ENSG00000005469.11	6	Not in all-patients analysis
ENSG00000005471.17	6	Not in all-patients analysis
ENSG00000005483.21	3	Not in all-patients analysis
ENSG00000005486.17	1	Not in all-patients analysis
ENSG00000005700.15	6	Not in all-patients analysis
ENSG00000005801.18	1	Not in all-patients analysis
ENSG00000005810.18	1	Not in all-patients analysis
ENSG00000005812.11	4	Not in all-patients analysis
ENSG00000005844.18	4	Not in all-patients analysis
ENSG00000005882.12	1	Not in all-patients analysis
ENSG00000005884.18	12	Not in all-patients analysis
ENSG00000005889.15	5	Not in all-patients analysis
ENSG00000005893.16	15	Not in all-patients analysis
ENSG00000005961.19	1	Not in all-patients analysis
ENSG00000005981.13	11	Not in all-patients analysis
ENSG00000006007.12	2	Not in all-patients analysis
ENSG00000006015.17	3	Not in all-patients analysis
ENSG00000006016.11	4	Not in all-patients analysis
ENSG00000006025.12	12	Not in all-patients analysis
ENSG00000006042.12	25	Not in all-patients analysis
ENSG00000006047.13	14	Not in all-patients analysis
ENSG00000006062.17	8	Not in all-patients analysis
ENSG00000006071.14	5	Not in all-patients analysis
ENSG00000006116.3	1	Not in all-patients analysis
ENSG00000006118.14	26	In all-patients analysis
ENSG00000006125.18	4	Not in all-patients analysis
ENSG00000006194.10	2	Not in all-patients analysis
ENSG00000006210.7	3	Not in all-patients analysis
ENSG00000006282.21	1	Not in all-patients analysis
ENSG00000006283.18	2	Not in all-patients analysis
ENSG00000006327.13	24	Not in all-patients analysis
ENSG00000006377.11	3	Not in all-patients analysis
ENSG00000006432.15	21	Not in all-patients analysis
ENSG00000006451.8	8	Not in all-patients analysis
ENSG00000006453.14	7	Not in all-patients analysis
ENSG00000006459.11	3	Not in all-patients analysis
ENSG00000006468.14	18	Not in all-patients analysis
ENSG00000006530.18	10	Not in all-patients analysis
ENSG00000006534.16	13	Not in all-patients analysis
ENSG00000006555.11	10	Not in all-patients analysis
ENSG00000006576.16	15	Not in all-patients analysis
ENSG00000006606.8	8	In all-patients analysis
ENSG00000006611.16	15	Not in all-patients analysis
ENSG00000006625.18	3	Not in all-patients analysis
ENSG00000006634.8	15	Not in all-patients analysis
ENSG00000006652.14	3	Not in all-patients analysis
ENSG00000006659.13	4	Not in all-patients analysis
ENSG00000006704.10	22	Not in all-patients analysis
ENSG00000006715.16	2	Not in all-patients analysis
ENSG00000006740.17	10	Not in all-patients analysis
ENSG00000006747.15	13	In all-patients analysis
ENSG00000006756.16	1	Not in all-patients analysis
ENSG00000006757.12	1	Not in all-patients analysis
ENSG00000006831.10	2	Not in all-patients analysis
ENSG00000006837.12	1	Not in all-patients analysis
ENSG00000007001.12	16	Not in all-patients analysis
ENSG00000007038.11	3	Not in all-patients analysis
ENSG00000007047.15	19	Not in all-patients analysis
ENSG00000007062.11	1	Not in all-patients analysis
ENSG00000007080.11	1	Not in all-patients analysis
ENSG00000007129.18	2	Not in all-patients analysis
ENSG00000007171.18	14	In all-patients analysis
ENSG00000007202.15	24	Not in all-patients analysis
ENSG00000007216.14	9	Not in all-patients analysis
ENSG00000007237.18	10	Not in all-patients analysis
ENSG00000007255.10	4	Not in all-patients analysis
ENSG00000007264.15	1	Not in all-patients analysis
ENSG00000007306.15	2	Not in all-patients analysis
ENSG00000007312.12	1	Not in all-patients analysis
ENSG00000007314.12	12	Not in all-patients analysis
ENSG00000007350.17	5	Not in all-patients analysis
ENSG00000007372.23	9	In all-patients analysis
ENSG00000007376.8	10	Not in all-patients analysis
ENSG00000007384.15	7	Not in all-patients analysis
ENSG00000007392.16	1	Not in all-patients analysis
ENSG00000007402.11	3	Not in all-patients analysis
ENSG00000007516.13	1	Not in all-patients analysis
ENSG00000007520.4	2	Not in all-patients analysis
ENSG00000007541.16	1	Not in all-patients analysis
ENSG00000007545.16	5	Not in all-patients analysis
ENSG00000007866.21	8	Not in all-patients analysis
ENSG00000007908.16	5	Not in all-patients analysis
ENSG00000007933.13	2	Not in all-patients analysis
ENSG00000007944.15	8	Not in all-patients analysis
ENSG00000007952.18	3	Not in all-patients analysis
ENSG00000007968.7	38	In all-patients analysis
ENSG00000008018.9	2	Not in all-patients analysis
ENSG00000008056.14	4	Not in all-patients analysis
ENSG00000008083.14	10	Not in all-patients analysis
ENSG00000008086.13	11	Not in all-patients analysis
ENSG00000008118.10	1	Not in all-patients analysis
ENSG00000008128.23	1	Not in all-patients analysis
ENSG00000008130.15	2	Not in all-patients analysis
ENSG00000008196.13	2	Not in all-patients analysis
ENSG00000008226.20	1	Not in all-patients analysis
ENSG00000008256.16	9	Not in all-patients analysis
ENSG00000008277.14	20	Not in all-patients analysis
ENSG00000008282.8	21	Not in all-patients analysis
ENSG00000008283.16	20	Not in all-patients analysis
ENSG00000008294.21	1	Not in all-patients analysis
ENSG00000008300.17	56	In all-patients analysis
ENSG00000008311.15	2	Not in all-patients analysis
ENSG00000008323.15	14	Not in all-patients analysis
ENSG00000008324.11	2	Not in all-patients analysis
ENSG00000008382.15	1	Not in all-patients analysis
ENSG00000008394.13	2	Not in all-patients analysis
ENSG00000008405.12	5	Not in all-patients analysis
ENSG00000008441.16	8	Not in all-patients analysis
ENSG00000008513.16	8	Not in all-patients analysis
ENSG00000008516.17	1	Not in all-patients analysis
ENSG00000008517.16	23	Not in all-patients analysis
ENSG00000008710.20	7	Not in all-patients analysis
ENSG00000008735.14	44	In all-patients analysis
ENSG00000008838.20	16	Not in all-patients analysis
ENSG00000008853.16	22	Not in all-patients analysis
ENSG00000008869.12	1	Not in all-patients analysis
ENSG00000008988.9	5	Not in all-patients analysis
ENSG00000009307.16	6	Not in all-patients analysis
ENSG00000009335.18	8	Not in all-patients analysis
ENSG00000009413.16	1	Not in all-patients analysis
ENSG00000009694.13	2	Not in all-patients analysis
ENSG00000009765.14	2	Not in all-patients analysis
ENSG00000009790.15	3	Not in all-patients analysis
ENSG00000009830.11	8	Not in all-patients analysis
ENSG00000009844.16	5	Not in all-patients analysis
ENSG00000009950.16	1	Not in all-patients analysis
ENSG00000009954.11	6	Not in all-patients analysis
ENSG00000010017.13	4	Not in all-patients analysis
ENSG00000010030.14	16	Not in all-patients analysis
ENSG00000010072.16	9	Not in all-patients analysis
ENSG00000010165.20	12	Not in all-patients analysis
ENSG00000010219.13	1	Not in all-patients analysis
ENSG00000010244.18	2	Not in all-patients analysis
ENSG00000010270.13	5	Not in all-patients analysis
ENSG00000010278.14	9	Not in all-patients analysis
ENSG00000010282.15	2	Not in all-patients analysis
ENSG00000010292.13	37	In all-patients analysis
ENSG00000010295.19	5	Not in all-patients analysis
ENSG00000010310.9	8	Not in all-patients analysis
ENSG00000010318.21	1	Not in all-patients analysis
ENSG00000010319.7	29	Not in all-patients analysis
ENSG00000010322.16	4	Not in all-patients analysis
ENSG00000010361.14	2	Not in all-patients analysis
ENSG00000010404.18	4	Not in all-patients analysis
ENSG00000010438.16	24	Not in all-patients analysis
ENSG00000010539.11	9	Not in all-patients analysis
ENSG00000010626.15	2	Not in all-patients analysis
ENSG00000010671.15	2	Not in all-patients analysis
ENSG00000010704.18	18	Not in all-patients analysis
ENSG00000010803.16	6	Not in all-patients analysis
ENSG00000010818.10	1	Not in all-patients analysis
ENSG00000010932.17	16	Not in all-patients analysis
ENSG00000011009.11	3	Not in all-patients analysis
ENSG00000011021.23	2	Not in all-patients analysis
ENSG00000011028.14	2	Not in all-patients analysis
ENSG00000011052.21	2	Not in all-patients analysis
ENSG00000011083.9	5	In all-patients analysis
ENSG00000011105.14	1	Not in all-patients analysis
ENSG00000011114.15	2	Not in all-patients analysis
ENSG00000011132.12	2	Not in all-patients analysis
ENSG00000011143.17	3	Not in all-patients analysis
ENSG00000011198.10	2	Not in all-patients analysis
ENSG00000011201.12	5	Not in all-patients analysis
ENSG00000011243.18	3	Not in all-patients analysis
ENSG00000011258.16	3	Not in all-patients analysis
ENSG00000011260.14	6	Not in all-patients analysis
ENSG00000011275.18	9	Not in all-patients analysis
ENSG00000011295.16	1	Not in all-patients analysis
ENSG00000011332.19	2	In all-patients analysis
ENSG00000011347.10	13	Not in all-patients analysis
ENSG00000011376.12	2	Not in all-patients analysis
ENSG00000011405.13	3	Not in all-patients analysis
ENSG00000011422.12	6	Not in all-patients analysis
ENSG00000011426.11	78	In all-patients analysis
ENSG00000011451.20	9	Not in all-patients analysis
ENSG00000011454.17	1	Not in all-patients analysis
ENSG00000011478.12	8	Not in all-patients analysis
ENSG00000011485.15	2	Not in all-patients analysis
ENSG00000011523.14	15	Not in all-patients analysis
ENSG00000011566.15	6	Not in all-patients analysis
ENSG00000011590.14	1	Not in all-patients analysis
ENSG00000011638.10	2	Not in all-patients analysis
ENSG00000011677.13	21	In all-patients analysis
ENSG00000012048.23	35	In all-patients analysis
ENSG00000012124.17	6	Not in all-patients analysis
ENSG00000012171.20	6	Not in all-patients analysis
ENSG00000012174.12	14	Not in all-patients analysis
ENSG00000012211.13	1	Not in all-patients analysis
ENSG00000012223.13	2	Not in all-patients analysis
ENSG00000012232.9	20	Not in all-patients analysis
ENSG00000012660.14	33	Not in all-patients analysis
ENSG00000012779.11	6	Not in all-patients analysis
ENSG00000012817.15	2	Not in all-patients analysis
ENSG00000012822.16	2	Not in all-patients analysis
ENSG00000012963.15	7	Not in all-patients analysis
ENSG00000012983.11	4	Not in all-patients analysis
ENSG00000013275.8	9	Not in all-patients analysis
ENSG00000013293.6	9	Not in all-patients analysis
ENSG00000013297.11	4	Not in all-patients analysis
ENSG00000013306.16	17	Not in all-patients analysis
ENSG00000013364.19	22	Not in all-patients analysis
ENSG00000013374.16	3	Not in all-patients analysis
ENSG00000013375.16	4	Not in all-patients analysis
ENSG00000013503.10	1	Not in all-patients analysis
ENSG00000013523.10	7	Not in all-patients analysis
ENSG00000013561.18	7	Not in all-patients analysis
ENSG00000013563.14	4	Not in all-patients analysis
ENSG00000013573.17	27	Not in all-patients analysis
ENSG00000013588.8	3	Not in all-patients analysis
ENSG00000013619.14	12	Not in all-patients analysis
ENSG00000013725.14	4	Not in all-patients analysis
ENSG00000013810.19	45	In all-patients analysis
ENSG00000014123.10	2	Not in all-patients analysis
ENSG00000014138.9	10	Not in all-patients analysis
ENSG00000014164.7	19	Not in all-patients analysis
ENSG00000014216.15	8	Not in all-patients analysis
ENSG00000014257.16	4	Not in all-patients analysis
ENSG00000014641.20	11	Not in all-patients analysis
ENSG00000014824.14	3	Not in all-patients analysis
ENSG00000014914.21	31	Not in all-patients analysis
ENSG00000014919.12	1	Not in all-patients analysis
ENSG00000015133.19	4	Not in all-patients analysis
ENSG00000015153.14	1	Not in all-patients analysis
ENSG00000015171.19	3	Not in all-patients analysis
ENSG00000015413.9	10	Not in all-patients analysis
ENSG00000015475.18	7	Not in all-patients analysis
ENSG00000015479.19	2	Not in all-patients analysis
ENSG00000015520.14	2	Not in all-patients analysis
ENSG00000015532.10	13	Not in all-patients analysis
ENSG00000015592.16	1	Not in all-patients analysis
ENSG00000015676.18	6	Not in all-patients analysis
ENSG00000016391.11	1	Not in all-patients analysis
ENSG00000016402.13	8	Not in all-patients analysis
ENSG00000016864.18	2	Not in all-patients analysis
ENSG00000017260.19	11	Not in all-patients analysis
ENSG00000017427.16	1	Not in all-patients analysis
ENSG00000017483.15	4	Not in all-patients analysis
ENSG00000017797.13	9	Not in all-patients analysis
ENSG00000018189.13	1	Not in all-patients analysis
ENSG00000018236.15	6	Not in all-patients analysis
ENSG00000018280.17	2	Not in all-patients analysis
ENSG00000018408.14	2	Not in all-patients analysis
ENSG00000018510.16	11	Not in all-patients analysis
ENSG00000018610.14	10	Not in all-patients analysis
ENSG00000018625.15	12	Not in all-patients analysis
ENSG00000018699.13	4	Not in all-patients analysis
ENSG00000018869.16	2	Not in all-patients analysis
ENSG00000019102.12	2	Not in all-patients analysis
ENSG00000019144.19	5	Not in all-patients analysis
ENSG00000019186.10	3	Not in all-patients analysis
ENSG00000019485.13	3	Not in all-patients analysis
ENSG00000019505.8	6	Not in all-patients analysis
ENSG00000019549.13	16	Not in all-patients analysis
ENSG00000019582.15	16	Not in all-patients analysis
ENSG00000019991.18	3	Not in all-patients analysis
ENSG00000019995.6	1	Not in all-patients analysis
ENSG00000020129.16	12	Not in all-patients analysis
ENSG00000020181.18	4	Not in all-patients analysis
ENSG00000020256.20	11	Not in all-patients analysis
ENSG00000020426.11	5	Not in all-patients analysis
ENSG00000020577.14	1	Not in all-patients analysis
ENSG00000020633.18	2	Not in all-patients analysis
ENSG00000020922.12	8	Not in all-patients analysis
ENSG00000021300.14	11	Not in all-patients analysis
ENSG00000021355.13	17	Not in all-patients analysis
ENSG00000021461.16	1	Not in all-patients analysis
ENSG00000021488.13	5	Not in all-patients analysis
ENSG00000021574.12	9	Not in all-patients analysis
ENSG00000021645.19	25	Not in all-patients analysis
ENSG00000021762.20	2	Not in all-patients analysis
ENSG00000021776.11	4	Not in all-patients analysis
ENSG00000021826.17	4	Not in all-patients analysis
ENSG00000022267.19	1	Not in all-patients analysis
ENSG00000022277.12	5	Not in all-patients analysis
ENSG00000022556.16	7	Not in all-patients analysis
ENSG00000022567.9	19	Not in all-patients analysis
ENSG00000022840.16	2	Not in all-patients analysis
ENSG00000023171.18	15	Not in all-patients analysis
ENSG00000023228.14	2	Not in all-patients analysis
ENSG00000023287.13	13	Not in all-patients analysis
ENSG00000023318.8	1	Not in all-patients analysis
ENSG00000023330.15	7	Not in all-patients analysis
ENSG00000023445.15	26	Not in all-patients analysis
ENSG00000023516.9	2	Not in all-patients analysis
ENSG00000023572.9	6	Not in all-patients analysis
ENSG00000023608.5	3	Not in all-patients analysis
ENSG00000023697.13	4	Not in all-patients analysis
ENSG00000023734.11	5	Not in all-patients analysis
ENSG00000023839.12	7	Not in all-patients analysis
ENSG00000023892.11	4	Not in all-patients analysis
ENSG00000023902.14	6	Not in all-patients analysis
ENSG00000023909.10	14	Not in all-patients analysis
ENSG00000024048.10	1	Not in all-patients analysis
ENSG00000024422.12	20	Not in all-patients analysis
ENSG00000024526.17	74	In all-patients analysis
ENSG00000025039.15	39	Not in all-patients analysis
ENSG00000025156.13	9	Not in all-patients analysis
ENSG00000025293.17	2	Not in all-patients analysis
ENSG00000025423.11	2	Not in all-patients analysis
ENSG00000025708.14	9	Not in all-patients analysis
ENSG00000025770.19	11	Not in all-patients analysis
ENSG00000025772.8	13	Not in all-patients analysis
ENSG00000025800.14	6	Not in all-patients analysis
ENSG00000026025.16	15	Not in all-patients analysis
ENSG00000026036.22	3	Not in all-patients analysis
ENSG00000026103.22	4	Not in all-patients analysis
ENSG00000026297.15	1	Not in all-patients analysis
ENSG00000026508.19	14	Not in all-patients analysis
ENSG00000026559.14	1	Not in all-patients analysis
ENSG00000026652.15	23	Not in all-patients analysis
ENSG00000026751.17	2	Not in all-patients analysis
ENSG00000026950.17	13	Not in all-patients analysis
ENSG00000027001.10	2	Not in all-patients analysis
ENSG00000027075.15	3	Not in all-patients analysis
ENSG00000027644.5	3	In all-patients analysis
ENSG00000027697.14	14	Not in all-patients analysis
ENSG00000027847.14	3	Not in all-patients analysis
ENSG00000027869.11	2	Not in all-patients analysis
ENSG00000028116.17	7	Not in all-patients analysis
ENSG00000028137.19	2	Not in all-patients analysis
ENSG00000028203.18	4	Not in all-patients analysis
ENSG00000028277.21	4	Not in all-patients analysis
ENSG00000028310.18	4	Not in all-patients analysis
ENSG00000028528.15	1	Not in all-patients analysis
ENSG00000028839.10	3	Not in all-patients analysis
ENSG00000029153.14	20	Not in all-patients analysis
ENSG00000029363.17	2	Not in all-patients analysis
ENSG00000029364.12	6	Not in all-patients analysis
ENSG00000029534.20	3	Not in all-patients analysis
ENSG00000029559.7	14	In all-patients analysis
ENSG00000029993.15	16	Not in all-patients analysis
ENSG00000030066.13	9	Not in all-patients analysis
ENSG00000030110.13	34	Not in all-patients analysis
ENSG00000030304.14	5	Not in all-patients analysis
ENSG00000030419.16	5	Not in all-patients analysis
ENSG00000030582.18	17	Not in all-patients analysis
ENSG00000031003.10	4	Not in all-patients analysis
ENSG00000031081.11	6	Not in all-patients analysis
ENSG00000031691.7	26	In all-patients analysis
ENSG00000031698.13	3	Not in all-patients analysis
ENSG00000031823.14	1	Not in all-patients analysis
ENSG00000032219.19	1	Not in all-patients analysis
ENSG00000032389.12	7	Not in all-patients analysis
ENSG00000032444.16	5	Not in all-patients analysis
ENSG00000032742.17	1	Not in all-patients analysis
ENSG00000033011.12	14	Not in all-patients analysis
ENSG00000033030.15	2	Not in all-patients analysis
ENSG00000033050.9	11	Not in all-patients analysis
ENSG00000033100.16	8	Not in all-patients analysis
ENSG00000033122.20	1	Not in all-patients analysis
ENSG00000033170.17	8	Not in all-patients analysis
ENSG00000033178.13	3	Not in all-patients analysis
ENSG00000033327.13	19	Not in all-patients analysis
ENSG00000033627.16	9	Not in all-patients analysis
ENSG00000033800.13	1	Not in all-patients analysis
ENSG00000033867.16	14	Not in all-patients analysis
ENSG00000034053.14	3	Not in all-patients analysis
ENSG00000034239.11	1	Not in all-patients analysis
ENSG00000034510.6	20	Not in all-patients analysis
ENSG00000034533.11	1	Not in all-patients analysis
ENSG00000034677.13	8	Not in all-patients analysis
ENSG00000034693.15	4	Not in all-patients analysis
ENSG00000034713.8	1	Not in all-patients analysis
ENSG00000035115.22	3	Not in all-patients analysis
ENSG00000035141.8	3	Not in all-patients analysis
ENSG00000035403.17	5	Not in all-patients analysis
ENSG00000035499.13	47	In all-patients analysis
ENSG00000035664.11	41	In all-patients analysis
ENSG00000035681.9	7	Not in all-patients analysis
ENSG00000035687.10	17	Not in all-patients analysis
ENSG00000035720.8	2	Not in all-patients analysis
ENSG00000035862.12	3	Not in all-patients analysis
ENSG00000035928.16	15	Not in all-patients analysis
ENSG00000036054.13	4	Not in all-patients analysis
ENSG00000036257.13	2	Not in all-patients analysis
ENSG00000036473.8	6	Not in all-patients analysis
ENSG00000036530.9	1	Not in all-patients analysis
ENSG00000036549.13	1	Not in all-patients analysis
ENSG00000036565.15	1	Not in all-patients analysis
ENSG00000036672.16	7	Not in all-patients analysis
ENSG00000036828.16	4	Not in all-patients analysis
ENSG00000037042.9	13	Not in all-patients analysis
ENSG00000037241.7	8	Not in all-patients analysis
ENSG00000037280.16	3	Not in all-patients analysis
ENSG00000037749.12	21	Not in all-patients analysis
ENSG00000037757.14	1	Not in all-patients analysis
ENSG00000037897.17	6	Not in all-patients analysis
ENSG00000037965.6	7	Not in all-patients analysis
ENSG00000038002.9	7	Not in all-patients analysis
ENSG00000038210.14	5	Not in all-patients analysis
ENSG00000038219.13	3	Not in all-patients analysis
ENSG00000038274.17	9	Not in all-patients analysis
ENSG00000038295.8	4	Not in all-patients analysis
ENSG00000038358.15	4	Not in all-patients analysis
ENSG00000038382.20	9	Not in all-patients analysis
ENSG00000038427.16	24	Not in all-patients analysis
ENSG00000038532.16	6	Not in all-patients analysis
ENSG00000038945.15	6	Not in all-patients analysis
ENSG00000039068.19	1	Not in all-patients analysis
ENSG00000039123.16	4	Not in all-patients analysis
ENSG00000039139.9	15	Not in all-patients analysis
ENSG00000039319.17	3	Not in all-patients analysis
ENSG00000039523.20	2	Not in all-patients analysis
ENSG00000039537.13	1	Not in all-patients analysis
ENSG00000039560.14	7	Not in all-patients analysis
ENSG00000039600.11	1	Not in all-patients analysis
ENSG00000039650.12	3	Not in all-patients analysis
ENSG00000040199.18	6	Not in all-patients analysis
ENSG00000040275.17	48	In all-patients analysis
ENSG00000040341.18	12	Not in all-patients analysis
ENSG00000040487.13	1	Not in all-patients analysis
ENSG00000040531.15	3	Not in all-patients analysis
ENSG00000040608.14	4	Not in all-patients analysis
ENSG00000040633.13	3	Not in all-patients analysis
ENSG00000040731.10	4	Not in all-patients analysis
ENSG00000040933.15	3	Not in all-patients analysis
ENSG00000041353.10	14	Not in all-patients analysis
ENSG00000041357.16	3	Not in all-patients analysis
ENSG00000041802.11	3	Not in all-patients analysis
ENSG00000041880.14	1	Not in all-patients analysis
ENSG00000041982.16	14	Not in all-patients analysis
ENSG00000041988.15	3	Not in all-patients analysis
ENSG00000042088.14	10	Not in all-patients analysis
ENSG00000042286.15	19	Not in all-patients analysis
ENSG00000042304.11	1	Not in all-patients analysis
ENSG00000042317.17	2	Not in all-patients analysis
ENSG00000042429.12	1	Not in all-patients analysis
ENSG00000042445.14	3	Not in all-patients analysis
ENSG00000042493.16	32	Not in all-patients analysis
ENSG00000042753.11	2	Not in all-patients analysis
ENSG00000042781.14	6	Not in all-patients analysis
ENSG00000042832.12	7	Not in all-patients analysis
ENSG00000042980.13	6	Not in all-patients analysis
ENSG00000043093.15	3	Not in all-patients analysis
ENSG00000043143.20	8	Not in all-patients analysis
ENSG00000043355.12	59	In all-patients analysis
ENSG00000043462.12	2	Not in all-patients analysis
ENSG00000043514.17	2	Not in all-patients analysis
ENSG00000043591.6	1	Not in all-patients analysis
ENSG00000044012.4	9	Not in all-patients analysis
ENSG00000044090.9	21	Not in all-patients analysis
ENSG00000044115.21	13	Not in all-patients analysis
ENSG00000044446.12	1	Not in all-patients analysis
ENSG00000044459.15	2	Not in all-patients analysis
ENSG00000044524.11	3	Not in all-patients analysis
ENSG00000044574.8	16	Not in all-patients analysis
ENSG00000046604.13	9	Not in all-patients analysis
ENSG00000046651.15	3	Not in all-patients analysis
ENSG00000046653.15	2	Not in all-patients analysis
ENSG00000046774.10	37	In all-patients analysis
ENSG00000046889.19	7	Not in all-patients analysis
ENSG00000047056.16	3	Not in all-patients analysis
ENSG00000047188.16	2	Not in all-patients analysis
ENSG00000047230.15	7	Not in all-patients analysis
ENSG00000047249.18	9	Not in all-patients analysis
ENSG00000047315.16	2	Not in all-patients analysis
ENSG00000047346.12	1	Not in all-patients analysis
ENSG00000047365.12	1	Not in all-patients analysis
ENSG00000047410.14	15	Not in all-patients analysis
ENSG00000047457.14	3	Not in all-patients analysis
ENSG00000047578.13	4	Not in all-patients analysis
ENSG00000047579.19	6	Not in all-patients analysis
ENSG00000047597.7	41	Not in all-patients analysis
ENSG00000047617.15	15	In all-patients analysis
ENSG00000047621.12	9	Not in all-patients analysis
ENSG00000047634.15	4	Not in all-patients analysis
ENSG00000047644.18	11	Not in all-patients analysis
ENSG00000047648.23	3	Not in all-patients analysis
ENSG00000047849.21	13	Not in all-patients analysis
ENSG00000047932.14	1	Not in all-patients analysis
ENSG00000047936.10	21	In all-patients analysis
ENSG00000048028.11	4	Not in all-patients analysis
ENSG00000048052.21	3	Not in all-patients analysis
ENSG00000048140.18	24	Not in all-patients analysis
ENSG00000048162.20	8	Not in all-patients analysis
ENSG00000048342.16	4	Not in all-patients analysis
ENSG00000048392.12	10	Not in all-patients analysis
ENSG00000048405.10	2	Not in all-patients analysis
ENSG00000048462.11	1	Not in all-patients analysis
ENSG00000048471.14	6	Not in all-patients analysis
ENSG00000048540.15	1	Not in all-patients analysis
ENSG00000048544.6	10	Not in all-patients analysis
ENSG00000048649.13	1	Not in all-patients analysis
ENSG00000048740.18	3	Not in all-patients analysis
ENSG00000048828.17	1	Not in all-patients analysis
ENSG00000048991.16	11	Not in all-patients analysis
ENSG00000049089.15	7	Not in all-patients analysis
ENSG00000049130.16	22	Not in all-patients analysis
ENSG00000049167.14	4	Not in all-patients analysis
ENSG00000049192.15	14	Not in all-patients analysis
ENSG00000049239.12	9	Not in all-patients analysis
ENSG00000049245.13	5	Not in all-patients analysis
ENSG00000049246.14	4	Not in all-patients analysis
ENSG00000049247.13	2	Not in all-patients analysis
ENSG00000049249.8	12	Not in all-patients analysis
ENSG00000049283.18	3	Not in all-patients analysis
ENSG00000049323.16	2	Not in all-patients analysis
ENSG00000049540.17	2	Not in all-patients analysis
ENSG00000049541.11	4	Not in all-patients analysis
ENSG00000049656.14	9	Not in all-patients analysis
ENSG00000049759.18	16	Not in all-patients analysis
ENSG00000049768.16	13	Not in all-patients analysis
ENSG00000049769.14	6	Not in all-patients analysis
ENSG00000049860.14	10	Not in all-patients analysis
ENSG00000049883.15	3	Not in all-patients analysis
ENSG00000050030.15	2	Not in all-patients analysis
ENSG00000050130.18	5	Not in all-patients analysis
ENSG00000050165.18	11	Not in all-patients analysis
ENSG00000050327.15	9	Not in all-patients analysis
ENSG00000050344.9	22	Not in all-patients analysis
ENSG00000050393.11	9	Not in all-patients analysis
ENSG00000050405.13	6	Not in all-patients analysis
ENSG00000050426.16	2	Not in all-patients analysis
ENSG00000050438.17	5	Not in all-patients analysis
ENSG00000050555.18	3	Not in all-patients analysis
ENSG00000050628.20	16	Not in all-patients analysis
ENSG00000050748.17	5	Not in all-patients analysis
ENSG00000050767.17	1	Not in all-patients analysis
ENSG00000050820.17	1	Not in all-patients analysis
ENSG00000051128.19	8	Not in all-patients analysis
ENSG00000051180.17	39	In all-patients analysis
ENSG00000051341.14	59	In all-patients analysis
ENSG00000051382.9	10	Not in all-patients analysis
ENSG00000051523.11	8	Not in all-patients analysis
ENSG00000051596.9	3	Not in all-patients analysis
ENSG00000051825.15	11	Not in all-patients analysis
ENSG00000052126.14	7	Not in all-patients analysis
ENSG00000052344.16	5	Not in all-patients analysis
ENSG00000052723.11	3	Not in all-patients analysis
ENSG00000052749.14	16	Not in all-patients analysis
ENSG00000052795.13	6	Not in all-patients analysis
ENSG00000052802.13	10	Not in all-patients analysis
ENSG00000052850.8	1	Not in all-patients analysis
ENSG00000053108.17	34	In all-patients analysis
ENSG00000053254.15	3	Not in all-patients analysis
ENSG00000053328.8	5	Not in all-patients analysis
ENSG00000053371.12	8	Not in all-patients analysis
ENSG00000053372.5	7	Not in all-patients analysis
ENSG00000053524.12	1	Not in all-patients analysis
ENSG00000053702.15	9	Not in all-patients analysis
ENSG00000053747.16	47	In all-patients analysis
ENSG00000053770.12	4	Not in all-patients analysis
ENSG00000053900.10	1	Not in all-patients analysis
ENSG00000053918.18	5	Not in all-patients analysis
ENSG00000054148.18	12	Not in all-patients analysis
ENSG00000054179.12	15	Not in all-patients analysis
ENSG00000054219.11	9	Not in all-patients analysis
ENSG00000054267.22	4	Not in all-patients analysis
ENSG00000054277.14	10	Not in all-patients analysis
ENSG00000054392.13	21	Not in all-patients analysis
ENSG00000054523.17	7	Not in all-patients analysis
ENSG00000054598.9	6	Not in all-patients analysis
ENSG00000054611.14	6	Not in all-patients analysis
ENSG00000054654.17	1	Not in all-patients analysis
ENSG00000054690.14	27	Not in all-patients analysis
ENSG00000054793.14	21	Not in all-patients analysis
ENSG00000054803.4	7	Not in all-patients analysis
ENSG00000054938.15	15	Not in all-patients analysis
ENSG00000054965.10	16	Not in all-patients analysis
ENSG00000054967.13	8	Not in all-patients analysis
ENSG00000054983.17	1	Not in all-patients analysis
ENSG00000055044.11	2	Not in all-patients analysis
ENSG00000055070.17	8	Not in all-patients analysis
ENSG00000055118.15	5	Not in all-patients analysis
ENSG00000055130.17	1	Not in all-patients analysis
ENSG00000055147.19	8	Not in all-patients analysis
ENSG00000055163.20	4	Not in all-patients analysis
ENSG00000055332.18	10	Not in all-patients analysis
ENSG00000055483.19	4	Not in all-patients analysis
ENSG00000055609.18	1	Not in all-patients analysis
ENSG00000055732.13	11	Not in all-patients analysis
ENSG00000055813.6	4	Not in all-patients analysis
ENSG00000055917.15	2	Not in all-patients analysis
ENSG00000055950.16	1	Not in all-patients analysis
ENSG00000056050.7	3	Not in all-patients analysis
ENSG00000056097.16	6	Not in all-patients analysis
ENSG00000056277.16	11	Not in all-patients analysis
ENSG00000056291.17	21	In all-patients analysis
ENSG00000056487.16	1	Not in all-patients analysis
ENSG00000056558.11	6	Not in all-patients analysis
ENSG00000056586.16	1	Not in all-patients analysis
ENSG00000056736.10	7	Not in all-patients analysis
ENSG00000056972.20	7	Not in all-patients analysis
ENSG00000056998.20	5	Not in all-patients analysis
ENSG00000057019.16	4	Not in all-patients analysis
ENSG00000057149.16	1	Not in all-patients analysis
ENSG00000057252.13	5	Not in all-patients analysis
ENSG00000057294.14	8	Not in all-patients analysis
ENSG00000057468.7	3	In all-patients analysis
ENSG00000057593.13	3	Not in all-patients analysis
ENSG00000057608.17	2	Not in all-patients analysis
ENSG00000057657.17	4	Not in all-patients analysis
ENSG00000057704.13	14	Not in all-patients analysis
ENSG00000057757.10	1	Not in all-patients analysis
ENSG00000057935.13	15	Not in all-patients analysis
ENSG00000058056.9	6	Not in all-patients analysis
ENSG00000058063.16	6	Not in all-patients analysis
ENSG00000058085.15	3	Not in all-patients analysis
ENSG00000058091.17	10	Not in all-patients analysis
ENSG00000058262.10	12	Not in all-patients analysis
ENSG00000058272.19	3	Not in all-patients analysis
ENSG00000058335.15	15	In all-patients analysis
ENSG00000058404.20	2	Not in all-patients analysis
ENSG00000058453.17	7	Not in all-patients analysis
ENSG00000058600.16	2	Not in all-patients analysis
ENSG00000058668.14	20	Not in all-patients analysis
ENSG00000058673.16	1	Not in all-patients analysis
ENSG00000058729.11	6	Not in all-patients analysis
ENSG00000058799.15	2	Not in all-patients analysis
ENSG00000058804.12	15	Not in all-patients analysis
ENSG00000058866.15	13	Not in all-patients analysis
ENSG00000059122.16	5	Not in all-patients analysis
ENSG00000059145.18	12	Not in all-patients analysis
ENSG00000059377.17	1	Not in all-patients analysis
ENSG00000059378.13	12	Not in all-patients analysis
ENSG00000059573.9	18	Not in all-patients analysis
ENSG00000059588.10	30	Not in all-patients analysis
ENSG00000059691.12	4	Not in all-patients analysis
ENSG00000059728.11	5	Not in all-patients analysis
ENSG00000059758.8	2	Not in all-patients analysis
ENSG00000059804.16	7	Not in all-patients analysis
ENSG00000059915.17	3	Not in all-patients analysis
ENSG00000060069.16	1	Not in all-patients analysis
ENSG00000060138.13	7	Not in all-patients analysis
ENSG00000060140.9	2	Not in all-patients analysis
ENSG00000060237.17	8	Not in all-patients analysis
ENSG00000060339.14	2	Not in all-patients analysis
ENSG00000060491.16	1	Not in all-patients analysis
ENSG00000060558.4	8	Not in all-patients analysis
ENSG00000060566.14	7	Not in all-patients analysis
ENSG00000060642.10	3	Not in all-patients analysis
ENSG00000060656.20	8	Not in all-patients analysis
ENSG00000060688.13	2	Not in all-patients analysis
ENSG00000060709.15	2	Not in all-patients analysis
ENSG00000060718.22	17	In all-patients analysis
ENSG00000060749.15	10	Not in all-patients analysis
ENSG00000060762.19	1	Not in all-patients analysis
ENSG00000060982.15	34	In all-patients analysis
ENSG00000061273.18	11	Not in all-patients analysis
ENSG00000061337.15	20	Not in all-patients analysis
ENSG00000061455.11	2	Not in all-patients analysis
ENSG00000061656.10	20	Not in all-patients analysis
ENSG00000061676.15	15	Not in all-patients analysis
ENSG00000061794.13	5	Not in all-patients analysis
ENSG00000061918.13	2	Not in all-patients analysis
ENSG00000061936.9	2	Not in all-patients analysis
ENSG00000061938.19	2	Not in all-patients analysis
ENSG00000061987.16	1	Not in all-patients analysis
ENSG00000062038.14	3	Not in all-patients analysis
ENSG00000062096.15	4	Not in all-patients analysis
ENSG00000062282.15	3	Not in all-patients analysis
ENSG00000062370.16	5	Not in all-patients analysis
ENSG00000062485.19	11	Not in all-patients analysis
ENSG00000062524.16	1	Not in all-patients analysis
ENSG00000062598.18	5	Not in all-patients analysis
ENSG00000062650.19	2	Not in all-patients analysis
ENSG00000062716.13	8	Not in all-patients analysis
ENSG00000062725.10	5	Not in all-patients analysis
ENSG00000062822.14	29	Not in all-patients analysis
ENSG00000063015.20	8	In all-patients analysis
ENSG00000063046.17	4	Not in all-patients analysis
ENSG00000063127.16	1	Not in all-patients analysis
ENSG00000063169.10	3	Not in all-patients analysis
ENSG00000063176.16	6	Not in all-patients analysis
ENSG00000063177.13	4	Not in all-patients analysis
ENSG00000063180.9	5	Not in all-patients analysis
ENSG00000063241.8	1	Not in all-patients analysis
ENSG00000063244.12	2	Not in all-patients analysis
ENSG00000063322.15	3	Not in all-patients analysis
ENSG00000063587.14	3	Not in all-patients analysis
ENSG00000063601.17	5	Not in all-patients analysis
ENSG00000063660.9	4	Not in all-patients analysis
ENSG00000063761.16	4	Not in all-patients analysis
ENSG00000063854.13	2	Not in all-patients analysis
ENSG00000063978.16	2	Not in all-patients analysis
ENSG00000064012.22	11	Not in all-patients analysis
ENSG00000064042.18	4	Not in all-patients analysis
ENSG00000064102.15	4	Not in all-patients analysis
ENSG00000064115.11	1	Not in all-patients analysis
ENSG00000064195.7	1	Not in all-patients analysis
ENSG00000064199.6	21	Not in all-patients analysis
ENSG00000064201.15	2	Not in all-patients analysis
ENSG00000064205.10	5	Not in all-patients analysis
ENSG00000064270.12	5	Not in all-patients analysis
ENSG00000064309.14	10	Not in all-patients analysis
ENSG00000064313.12	14	Not in all-patients analysis
ENSG00000064393.16	10	Not in all-patients analysis
ENSG00000064419.13	6	Not in all-patients analysis
ENSG00000064490.14	17	Not in all-patients analysis
ENSG00000064545.15	3	Not in all-patients analysis
ENSG00000064547.14	6	Not in all-patients analysis
ENSG00000064601.18	24	Not in all-patients analysis
ENSG00000064607.17	3	Not in all-patients analysis
ENSG00000064651.14	16	Not in all-patients analysis
ENSG00000064652.11	4	Not in all-patients analysis
ENSG00000064666.15	2	Not in all-patients analysis
ENSG00000064687.13	13	Not in all-patients analysis
ENSG00000064692.19	9	Not in all-patients analysis
ENSG00000064703.12	7	Not in all-patients analysis
ENSG00000064726.10	9	Not in all-patients analysis
ENSG00000064763.11	11	Not in all-patients analysis
ENSG00000064787.13	20	Not in all-patients analysis
ENSG00000064886.14	3	Not in all-patients analysis
ENSG00000064932.16	2	Not in all-patients analysis
ENSG00000064933.17	3	Not in all-patients analysis
ENSG00000064989.13	20	Not in all-patients analysis
ENSG00000064995.18	3	Not in all-patients analysis
ENSG00000065000.18	11	Not in all-patients analysis
ENSG00000065029.15	2	Not in all-patients analysis
ENSG00000065054.14	1	Not in all-patients analysis
ENSG00000065057.9	2	Not in all-patients analysis
ENSG00000065060.17	14	Not in all-patients analysis
ENSG00000065135.12	6	Not in all-patients analysis
ENSG00000065150.21	5	Not in all-patients analysis
ENSG00000065154.12	6	Not in all-patients analysis
ENSG00000065183.16	10	Not in all-patients analysis
ENSG00000065243.20	5	Not in all-patients analysis
ENSG00000065268.10	1	Not in all-patients analysis
ENSG00000065308.5	6	Not in all-patients analysis
ENSG00000065320.9	13	Not in all-patients analysis
ENSG00000065328.16	57	In all-patients analysis
ENSG00000065357.20	6	Not in all-patients analysis
ENSG00000065361.15	12	Not in all-patients analysis
ENSG00000065413.20	4	Not in all-patients analysis
ENSG00000065427.14	2	Not in all-patients analysis
ENSG00000065457.10	2	Not in all-patients analysis
ENSG00000065485.20	1	Not in all-patients analysis
ENSG00000065491.8	8	Not in all-patients analysis
ENSG00000065518.8	2	Not in all-patients analysis
ENSG00000065526.12	2	Not in all-patients analysis
ENSG00000065534.18	4	Not in all-patients analysis
ENSG00000065548.18	4	Not in all-patients analysis
ENSG00000065600.12	25	In all-patients analysis
ENSG00000065609.14	2	Not in all-patients analysis
ENSG00000065613.15	4	Not in all-patients analysis
ENSG00000065615.14	10	Not in all-patients analysis
ENSG00000065618.21	3	In all-patients analysis
ENSG00000065621.15	14	Not in all-patients analysis
ENSG00000065665.21	4	Not in all-patients analysis
ENSG00000065675.15	2	Not in all-patients analysis
ENSG00000065717.15	2	Not in all-patients analysis
ENSG00000065802.12	8	Not in all-patients analysis
ENSG00000065809.13	3	Not in all-patients analysis
ENSG00000065833.9	29	Not in all-patients analysis
ENSG00000065882.16	5	Not in all-patients analysis
ENSG00000065883.16	1	Not in all-patients analysis
ENSG00000065911.12	11	Not in all-patients analysis
ENSG00000065923.10	4	Not in all-patients analysis
ENSG00000065978.19	5	Not in all-patients analysis
ENSG00000065989.16	1	Not in all-patients analysis
ENSG00000066027.12	14	Not in all-patients analysis
ENSG00000066032.18	25	In all-patients analysis
ENSG00000066044.15	7	Not in all-patients analysis
ENSG00000066056.14	9	Not in all-patients analysis
ENSG00000066084.13	4	Not in all-patients analysis
ENSG00000066117.15	12	Not in all-patients analysis
ENSG00000066135.13	9	Not in all-patients analysis
ENSG00000066136.20	2	Not in all-patients analysis
ENSG00000066185.13	4	Not in all-patients analysis
ENSG00000066230.12	5	Not in all-patients analysis
ENSG00000066248.15	1	Not in all-patients analysis
ENSG00000066279.18	80	In all-patients analysis
ENSG00000066294.14	9	Not in all-patients analysis
ENSG00000066322.15	29	Not in all-patients analysis
ENSG00000066336.11	2	Not in all-patients analysis
ENSG00000066379.15	6	Not in all-patients analysis
ENSG00000066382.16	9	Not in all-patients analysis
ENSG00000066405.13	4	Not in all-patients analysis
ENSG00000066422.5	5	Not in all-patients analysis
ENSG00000066455.13	4	Not in all-patients analysis
ENSG00000066468.22	7	Not in all-patients analysis
ENSG00000066557.6	1	Not in all-patients analysis
ENSG00000066651.20	2	Not in all-patients analysis
ENSG00000066654.14	2	Not in all-patients analysis
ENSG00000066697.14	2	Not in all-patients analysis
ENSG00000066735.14	3	Not in all-patients analysis
ENSG00000066739.12	4	Not in all-patients analysis
ENSG00000066777.9	8	Not in all-patients analysis
ENSG00000066813.14	2	Not in all-patients analysis
ENSG00000066827.16	27	Not in all-patients analysis
ENSG00000066855.16	16	Not in all-patients analysis
ENSG00000066923.17	6	Not in all-patients analysis
ENSG00000066926.11	2	Not in all-patients analysis
ENSG00000066933.16	1	Not in all-patients analysis
ENSG00000067048.17	3	Not in all-patients analysis
ENSG00000067057.17	14	Not in all-patients analysis
ENSG00000067064.11	20	Not in all-patients analysis
ENSG00000067066.17	3	Not in all-patients analysis
ENSG00000067113.17	13	Not in all-patients analysis
ENSG00000067141.17	4	Not in all-patients analysis
ENSG00000067167.8	26	Not in all-patients analysis
ENSG00000067177.15	4	Not in all-patients analysis
ENSG00000067191.16	6	Not in all-patients analysis
ENSG00000067208.14	2	Not in all-patients analysis
ENSG00000067221.14	13	Not in all-patients analysis
ENSG00000067225.18	35	Not in all-patients analysis
ENSG00000067248.10	6	Not in all-patients analysis
ENSG00000067334.14	1	Not in all-patients analysis
ENSG00000067365.15	2	Not in all-patients analysis
ENSG00000067369.13	9	Not in all-patients analysis
ENSG00000067445.21	9	Not in all-patients analysis
ENSG00000067533.6	21	Not in all-patients analysis
ENSG00000067560.12	6	Not in all-patients analysis
ENSG00000067596.12	6	Not in all-patients analysis
ENSG00000067601.8	8	Not in all-patients analysis
ENSG00000067606.17	3	Not in all-patients analysis
ENSG00000067646.12	2	Not in all-patients analysis
ENSG00000067704.10	14	Not in all-patients analysis
ENSG00000067715.14	28	Not in all-patients analysis
ENSG00000067798.16	28	Not in all-patients analysis
ENSG00000067829.19	3	Not in all-patients analysis
ENSG00000067836.12	3	Not in all-patients analysis
ENSG00000067840.12	1	Not in all-patients analysis
ENSG00000067900.8	4	Not in all-patients analysis
ENSG00000067955.15	9	Not in all-patients analysis
ENSG00000067992.15	8	Not in all-patients analysis
ENSG00000068001.14	5	Not in all-patients analysis
ENSG00000068024.16	12	Not in all-patients analysis
ENSG00000068028.17	1	Not in all-patients analysis
ENSG00000068078.18	6	Not in all-patients analysis
ENSG00000068079.7	14	Not in all-patients analysis
ENSG00000068097.15	11	Not in all-patients analysis
ENSG00000068120.15	3	Not in all-patients analysis
ENSG00000068137.15	9	Not in all-patients analysis
ENSG00000068305.17	1	Not in all-patients analysis
ENSG00000068323.17	4	Not in all-patients analysis
ENSG00000068354.16	1	Not in all-patients analysis
ENSG00000068366.20	60	In all-patients analysis
ENSG00000068394.11	5	Not in all-patients analysis
ENSG00000068400.13	2	Not in all-patients analysis
ENSG00000068438.15	6	Not in all-patients analysis
ENSG00000068489.12	55	In all-patients analysis
ENSG00000068615.18	5	Not in all-patients analysis
ENSG00000068650.18	12	Not in all-patients analysis
ENSG00000068654.16	26	Not in all-patients analysis
ENSG00000068697.7	10	Not in all-patients analysis
ENSG00000068724.17	9	Not in all-patients analysis
ENSG00000068745.15	2	Not in all-patients analysis
ENSG00000068784.13	4	Not in all-patients analysis
ENSG00000068796.17	19	Not in all-patients analysis
ENSG00000068831.19	2	Not in all-patients analysis
ENSG00000068878.15	2	Not in all-patients analysis
ENSG00000068885.15	13	Not in all-patients analysis
ENSG00000068903.20	2	Not in all-patients analysis
ENSG00000068912.14	11	Not in all-patients analysis
ENSG00000068971.14	3	Not in all-patients analysis
ENSG00000068985.5	10	Not in all-patients analysis
ENSG00000069011.16	25	In all-patients analysis
ENSG00000069020.18	1	Not in all-patients analysis
ENSG00000069122.19	10	Not in all-patients analysis
ENSG00000069188.17	4	Not in all-patients analysis
ENSG00000069248.12	10	Not in all-patients analysis
ENSG00000069275.13	2	Not in all-patients analysis
ENSG00000069329.18	9	Not in all-patients analysis
ENSG00000069345.12	1	Not in all-patients analysis
ENSG00000069399.15	3	Not in all-patients analysis
ENSG00000069424.15	5	Not in all-patients analysis
ENSG00000069431.11	1	Not in all-patients analysis
ENSG00000069482.7	1	Not in all-patients analysis
ENSG00000069493.15	7	Not in all-patients analysis
ENSG00000069509.6	13	Not in all-patients analysis
ENSG00000069535.14	1	Not in all-patients analysis
ENSG00000069667.16	2	Not in all-patients analysis
ENSG00000069696.7	1	Not in all-patients analysis
ENSG00000069702.11	5	Not in all-patients analysis
ENSG00000069812.11	3	In all-patients analysis
ENSG00000069849.11	18	Not in all-patients analysis
ENSG00000069869.16	24	Not in all-patients analysis
ENSG00000069943.10	3	Not in all-patients analysis
ENSG00000069956.12	18	Not in all-patients analysis
ENSG00000069966.18	18	Not in all-patients analysis
ENSG00000069974.16	1	Not in all-patients analysis
ENSG00000070010.19	3	Not in all-patients analysis
ENSG00000070018.9	4	Not in all-patients analysis
ENSG00000070019.5	26	In all-patients analysis
ENSG00000070047.13	2	Not in all-patients analysis
ENSG00000070061.15	13	Not in all-patients analysis
ENSG00000070081.17	13	Not in all-patients analysis
ENSG00000070087.14	13	Not in all-patients analysis
ENSG00000070182.21	11	Not in all-patients analysis
ENSG00000070190.13	7	Not in all-patients analysis
ENSG00000070214.16	4	Not in all-patients analysis
ENSG00000070269.14	3	Not in all-patients analysis
ENSG00000070366.14	2	Not in all-patients analysis
ENSG00000070367.16	7	Not in all-patients analysis
ENSG00000070371.16	12	Not in all-patients analysis
ENSG00000070404.10	12	Not in all-patients analysis
ENSG00000070413.20	15	Not in all-patients analysis
ENSG00000070495.14	5	Not in all-patients analysis
ENSG00000070501.12	1	Not in all-patients analysis
ENSG00000070540.13	11	Not in all-patients analysis
ENSG00000070601.10	17	Not in all-patients analysis
ENSG00000070610.14	8	Not in all-patients analysis
ENSG00000070614.15	25	Not in all-patients analysis
ENSG00000070669.17	5	Not in all-patients analysis
ENSG00000070718.12	18	Not in all-patients analysis
ENSG00000070729.14	1	Not in all-patients analysis
ENSG00000070731.11	5	Not in all-patients analysis
ENSG00000070756.16	20	Not in all-patients analysis
ENSG00000070759.17	2	Not in all-patients analysis
ENSG00000070761.8	2	Not in all-patients analysis
ENSG00000070770.9	3	Not in all-patients analysis
ENSG00000070778.13	1	Not in all-patients analysis
ENSG00000070808.16	7	Not in all-patients analysis
ENSG00000070814.21	12	Not in all-patients analysis
ENSG00000070831.17	5	Not in all-patients analysis
ENSG00000070882.13	35	In all-patients analysis
ENSG00000070950.10	19	Not in all-patients analysis
ENSG00000070961.15	10	Not in all-patients analysis
ENSG00000070985.13	1	Not in all-patients analysis
ENSG00000071051.14	12	Not in all-patients analysis
ENSG00000071054.16	8	Not in all-patients analysis
ENSG00000071073.13	22	Not in all-patients analysis
ENSG00000071082.11	4	Not in all-patients analysis
ENSG00000071127.17	3	Not in all-patients analysis
ENSG00000071189.21	4	Not in all-patients analysis
ENSG00000071205.12	1	Not in all-patients analysis
ENSG00000071242.12	5	Not in all-patients analysis
ENSG00000071243.16	2	Not in all-patients analysis
ENSG00000071246.11	11	Not in all-patients analysis
ENSG00000071282.12	19	Not in all-patients analysis
ENSG00000071462.11	1	Not in all-patients analysis
ENSG00000071537.14	2	Not in all-patients analysis
ENSG00000071539.14	51	In all-patients analysis
ENSG00000071553.17	20	Not in all-patients analysis
ENSG00000071564.16	21	Not in all-patients analysis
ENSG00000071575.11	11	Not in all-patients analysis
ENSG00000071626.16	1	Not in all-patients analysis
ENSG00000071655.18	6	Not in all-patients analysis
ENSG00000071794.16	28	Not in all-patients analysis
ENSG00000071859.15	14	Not in all-patients analysis
ENSG00000071889.16	7	Not in all-patients analysis
ENSG00000071894.17	14	Not in all-patients analysis
ENSG00000071909.18	4	Not in all-patients analysis
ENSG00000071967.12	6	Not in all-patients analysis
ENSG00000071991.9	1	Not in all-patients analysis
ENSG00000071994.11	3	Not in all-patients analysis
ENSG00000072041.17	5	Not in all-patients analysis
ENSG00000072042.13	5	Not in all-patients analysis
ENSG00000072062.14	2	Not in all-patients analysis
ENSG00000072071.16	23	Not in all-patients analysis
ENSG00000072080.11	1	Not in all-patients analysis
ENSG00000072110.13	4	Not in all-patients analysis
ENSG00000072121.16	11	Not in all-patients analysis
ENSG00000072133.11	2	Not in all-patients analysis
ENSG00000072134.15	2	Not in all-patients analysis
ENSG00000072135.13	1	Not in all-patients analysis
ENSG00000072182.12	1	Not in all-patients analysis
ENSG00000072195.15	4	Not in all-patients analysis
ENSG00000072201.14	8	Not in all-patients analysis
ENSG00000072210.19	5	Not in all-patients analysis
ENSG00000072274.13	29	Not in all-patients analysis
ENSG00000072310.17	14	Not in all-patients analysis
ENSG00000072315.3	6	Not in all-patients analysis
ENSG00000072364.13	8	Not in all-patients analysis
ENSG00000072401.15	10	Not in all-patients analysis
ENSG00000072415.9	3	Not in all-patients analysis
ENSG00000072422.17	14	Not in all-patients analysis
ENSG00000072501.18	13	Not in all-patients analysis
ENSG00000072506.13	2	Not in all-patients analysis
ENSG00000072518.20	6	Not in all-patients analysis
ENSG00000072571.20	71	In all-patients analysis
ENSG00000072609.17	9	Not in all-patients analysis
ENSG00000072657.9	14	Not in all-patients analysis
ENSG00000072682.18	46	In all-patients analysis
ENSG00000072756.17	2	Not in all-patients analysis
ENSG00000072786.13	2	Not in all-patients analysis
ENSG00000072803.17	9	Not in all-patients analysis
ENSG00000072818.12	2	Not in all-patients analysis
ENSG00000072832.15	9	In all-patients analysis
ENSG00000072840.13	6	Not in all-patients analysis
ENSG00000072849.11	1	Not in all-patients analysis
ENSG00000072858.10	3	Not in all-patients analysis
ENSG00000072864.15	27	Not in all-patients analysis
ENSG00000072952.18	11	Not in all-patients analysis
ENSG00000072954.7	9	Not in all-patients analysis
ENSG00000072958.8	3	Not in all-patients analysis
ENSG00000073008.15	6	Not in all-patients analysis
ENSG00000073050.11	14	Not in all-patients analysis
ENSG00000073060.16	5	Not in all-patients analysis
ENSG00000073067.14	2	Not in all-patients analysis
ENSG00000073111.14	67	In all-patients analysis
ENSG00000073146.16	8	Not in all-patients analysis
ENSG00000073150.14	14	Not in all-patients analysis
ENSG00000073169.14	1	Not in all-patients analysis
ENSG00000073282.13	10	Not in all-patients analysis
ENSG00000073331.18	5	Not in all-patients analysis
ENSG00000073350.13	8	Not in all-patients analysis
ENSG00000073417.15	1	Not in all-patients analysis
ENSG00000073464.12	14	Not in all-patients analysis
ENSG00000073536.18	13	Not in all-patients analysis
ENSG00000073584.20	2	Not in all-patients analysis
ENSG00000073605.18	3	Not in all-patients analysis
ENSG00000073614.13	2	Not in all-patients analysis
ENSG00000073670.14	3	Not in all-patients analysis
ENSG00000073711.11	7	Not in all-patients analysis
ENSG00000073734.10	3	Not in all-patients analysis
ENSG00000073737.16	7	Not in all-patients analysis
ENSG00000073754.6	1	Not in all-patients analysis
ENSG00000073756.12	1	Not in all-patients analysis
ENSG00000073792.15	37	Not in all-patients analysis
ENSG00000073803.14	4	Not in all-patients analysis
ENSG00000073849.15	4	Not in all-patients analysis
ENSG00000073861.3	3	Not in all-patients analysis
ENSG00000073910.22	6	Not in all-patients analysis
ENSG00000073921.18	1	Not in all-patients analysis
ENSG00000073969.18	13	Not in all-patients analysis
ENSG00000074047.21	4	Not in all-patients analysis
ENSG00000074071.14	4	Not in all-patients analysis
ENSG00000074181.9	38	In all-patients analysis
ENSG00000074201.9	3	Not in all-patients analysis
ENSG00000074211.14	13	In all-patients analysis
ENSG00000074219.13	27	Not in all-patients analysis
ENSG00000074266.21	6	Not in all-patients analysis
ENSG00000074276.10	2	Not in all-patients analysis
ENSG00000074319.13	2	Not in all-patients analysis
ENSG00000074370.18	5	Not in all-patients analysis
ENSG00000074410.14	44	In all-patients analysis
ENSG00000074416.14	2	Not in all-patients analysis
ENSG00000074527.12	1	Not in all-patients analysis
ENSG00000074582.14	2	Not in all-patients analysis
ENSG00000074590.13	31	Not in all-patients analysis
ENSG00000074603.19	3	Not in all-patients analysis
ENSG00000074621.14	2	Not in all-patients analysis
ENSG00000074657.13	16	Not in all-patients analysis
ENSG00000074660.16	1	Not in all-patients analysis
ENSG00000074695.6	3	Not in all-patients analysis
ENSG00000074696.13	13	Not in all-patients analysis
ENSG00000074706.13	2	Not in all-patients analysis
ENSG00000074755.15	1	Not in all-patients analysis
ENSG00000074771.4	1	Not in all-patients analysis
ENSG00000074800.16	21	Not in all-patients analysis
ENSG00000074803.20	17	Not in all-patients analysis
ENSG00000074842.8	8	Not in all-patients analysis
ENSG00000074855.11	9	Not in all-patients analysis
ENSG00000074935.14	1	Not in all-patients analysis
ENSG00000075073.15	3	Not in all-patients analysis
ENSG00000075089.9	12	Not in all-patients analysis
ENSG00000075131.10	13	Not in all-patients analysis
ENSG00000075142.13	21	Not in all-patients analysis
ENSG00000075151.20	8	Not in all-patients analysis
ENSG00000075188.9	22	Not in all-patients analysis
ENSG00000075213.11	13	Not in all-patients analysis
ENSG00000075218.19	58	In all-patients analysis
ENSG00000075223.14	7	Not in all-patients analysis
ENSG00000075234.17	1	Not in all-patients analysis
ENSG00000075239.14	1	Not in all-patients analysis
ENSG00000075240.17	7	Not in all-patients analysis
ENSG00000075275.16	15	Not in all-patients analysis
ENSG00000075290.8	1	Not in all-patients analysis
ENSG00000075303.13	19	Not in all-patients analysis
ENSG00000075336.12	1	Not in all-patients analysis
ENSG00000075340.23	2	Not in all-patients analysis
ENSG00000075388.4	3	Not in all-patients analysis
ENSG00000075391.16	23	Not in all-patients analysis
ENSG00000075399.14	1	Not in all-patients analysis
ENSG00000075407.18	11	Not in all-patients analysis
ENSG00000075415.12	3	Not in all-patients analysis
ENSG00000075420.13	8	Not in all-patients analysis
ENSG00000075426.12	4	Not in all-patients analysis
ENSG00000075461.6	13	Not in all-patients analysis
ENSG00000075539.15	1	Not in all-patients analysis
ENSG00000075568.17	5	Not in all-patients analysis
ENSG00000075618.18	8	Not in all-patients analysis
ENSG00000075624.16	2	Not in all-patients analysis
ENSG00000075643.6	4	Not in all-patients analysis
ENSG00000075651.16	1	Not in all-patients analysis
ENSG00000075702.18	41	In all-patients analysis
ENSG00000075711.21	4	Not in all-patients analysis
ENSG00000075785.13	1	Not in all-patients analysis
ENSG00000075826.17	2	Not in all-patients analysis
ENSG00000075856.12	7	Not in all-patients analysis
ENSG00000075884.14	1	Not in all-patients analysis
ENSG00000075886.11	3	Not in all-patients analysis
ENSG00000075891.21	1	Not in all-patients analysis
ENSG00000075914.13	1	Not in all-patients analysis
ENSG00000075945.13	15	Not in all-patients analysis
ENSG00000075975.16	4	Not in all-patients analysis
ENSG00000076003.5	52	In all-patients analysis
ENSG00000076043.10	3	Not in all-patients analysis
ENSG00000076053.10	1	Not in all-patients analysis
ENSG00000076067.13	4	Not in all-patients analysis
ENSG00000076108.11	6	Not in all-patients analysis
ENSG00000076201.15	8	Not in all-patients analysis
ENSG00000076242.15	6	Not in all-patients analysis
ENSG00000076248.10	16	Not in all-patients analysis
ENSG00000076258.10	4	Not in all-patients analysis
ENSG00000076321.11	5	Not in all-patients analysis
ENSG00000076351.13	18	Not in all-patients analysis
ENSG00000076356.7	14	Not in all-patients analysis
ENSG00000076382.17	29	Not in all-patients analysis
ENSG00000076513.17	3	Not in all-patients analysis
ENSG00000076554.15	22	Not in all-patients analysis
ENSG00000076604.15	1	Not in all-patients analysis
ENSG00000076641.4	21	Not in all-patients analysis
ENSG00000076650.7	4	Not in all-patients analysis
ENSG00000076662.10	2	Not in all-patients analysis
ENSG00000076685.18	5	Not in all-patients analysis
ENSG00000076706.17	23	Not in all-patients analysis
ENSG00000076716.9	9	Not in all-patients analysis
ENSG00000076770.14	27	Not in all-patients analysis
ENSG00000076826.9	4	Not in all-patients analysis
ENSG00000076864.19	8	Not in all-patients analysis
ENSG00000076924.12	1	Not in all-patients analysis
ENSG00000076944.16	1	Not in all-patients analysis
ENSG00000076984.17	2	Not in all-patients analysis
ENSG00000077044.10	5	Not in all-patients analysis
ENSG00000077063.11	11	Not in all-patients analysis
ENSG00000077097.15	6	Not in all-patients analysis
ENSG00000077147.16	5	Not in all-patients analysis
ENSG00000077150.20	12	Not in all-patients analysis
ENSG00000077152.11	72	In all-patients analysis
ENSG00000077232.18	6	Not in all-patients analysis
ENSG00000077235.18	1	Not in all-patients analysis
ENSG00000077254.14	5	Not in all-patients analysis
ENSG00000077264.15	16	Not in all-patients analysis
ENSG00000077274.9	5	Not in all-patients analysis
ENSG00000077279.18	11	In all-patients analysis
ENSG00000077312.9	4	Not in all-patients analysis
ENSG00000077327.16	6	In all-patients analysis
ENSG00000077348.9	15	Not in all-patients analysis
ENSG00000077380.15	3	Not in all-patients analysis
ENSG00000077420.16	7	Not in all-patients analysis
ENSG00000077454.16	2	Not in all-patients analysis
ENSG00000077458.13	2	Not in all-patients analysis
ENSG00000077463.15	5	Not in all-patients analysis
ENSG00000077514.9	7	Not in all-patients analysis
ENSG00000077522.13	22	Not in all-patients analysis
ENSG00000077549.18	1	Not in all-patients analysis
ENSG00000077585.14	10	Not in all-patients analysis
ENSG00000077616.11	8	Not in all-patients analysis
ENSG00000077713.19	34	Not in all-patients analysis
ENSG00000077721.16	16	Not in all-patients analysis
ENSG00000077782.20	2	Not in all-patients analysis
ENSG00000077935.17	20	In all-patients analysis
ENSG00000077942.19	16	Not in all-patients analysis
ENSG00000077943.8	9	Not in all-patients analysis
ENSG00000077984.6	3	Not in all-patients analysis
ENSG00000078018.20	37	In all-patients analysis
ENSG00000078043.16	2	Not in all-patients analysis
ENSG00000078070.13	1	Not in all-patients analysis
ENSG00000078081.8	24	Not in all-patients analysis
ENSG00000078098.14	26	In all-patients analysis
ENSG00000078114.18	6	Not in all-patients analysis
ENSG00000078124.12	6	Not in all-patients analysis
ENSG00000078140.14	6	Not in all-patients analysis
ENSG00000078177.14	4	Not in all-patients analysis
ENSG00000078237.7	7	Not in all-patients analysis
ENSG00000078246.17	16	Not in all-patients analysis
ENSG00000078269.15	16	Not in all-patients analysis
ENSG00000078304.19	1	Not in all-patients analysis
ENSG00000078319.9	12	Not in all-patients analysis
ENSG00000078369.18	5	Not in all-patients analysis
ENSG00000078399.19	2	In all-patients analysis
ENSG00000078401.7	6	Not in all-patients analysis
ENSG00000078403.17	3	Not in all-patients analysis
ENSG00000078589.13	6	Not in all-patients analysis
ENSG00000078596.11	17	Not in all-patients analysis
ENSG00000078618.21	1	Not in all-patients analysis
ENSG00000078668.14	4	Not in all-patients analysis
ENSG00000078674.17	3	Not in all-patients analysis
ENSG00000078687.17	2	Not in all-patients analysis
ENSG00000078699.21	10	Not in all-patients analysis
ENSG00000078747.15	1	Not in all-patients analysis
ENSG00000078804.13	8	Not in all-patients analysis
ENSG00000078814.16	6	Not in all-patients analysis
ENSG00000078898.7	20	Not in all-patients analysis
ENSG00000078900.15	37	In all-patients analysis
ENSG00000078967.13	2	Not in all-patients analysis
ENSG00000079101.16	4	Not in all-patients analysis
ENSG00000079102.16	3	Not in all-patients analysis
ENSG00000079112.10	5	Not in all-patients analysis
ENSG00000079150.18	2	Not in all-patients analysis
ENSG00000079156.17	2	Not in all-patients analysis
ENSG00000079215.14	33	In all-patients analysis
ENSG00000079246.16	3	Not in all-patients analysis
ENSG00000079257.8	8	Not in all-patients analysis
ENSG00000079263.19	8	Not in all-patients analysis
ENSG00000079313.15	2	Not in all-patients analysis
ENSG00000079332.15	2	Not in all-patients analysis
ENSG00000079335.20	9	Not in all-patients analysis
ENSG00000079337.16	13	Not in all-patients analysis
ENSG00000079385.22	8	Not in all-patients analysis
ENSG00000079387.14	13	Not in all-patients analysis
ENSG00000079393.20	4	Not in all-patients analysis
ENSG00000079432.7	3	Not in all-patients analysis
ENSG00000079435.10	6	Not in all-patients analysis
ENSG00000079459.13	16	Not in all-patients analysis
ENSG00000079462.7	40	In all-patients analysis
ENSG00000079482.13	17	Not in all-patients analysis
ENSG00000079616.12	7	Not in all-patients analysis
ENSG00000079689.14	25	Not in all-patients analysis
ENSG00000079691.18	6	Not in all-patients analysis
ENSG00000079739.17	4	Not in all-patients analysis
ENSG00000079785.15	7	Not in all-patients analysis
ENSG00000079805.16	3	Not in all-patients analysis
ENSG00000079819.19	6	Not in all-patients analysis
ENSG00000079841.18	1	Not in all-patients analysis
ENSG00000079931.15	12	Not in all-patients analysis
ENSG00000079950.14	3	Not in all-patients analysis
ENSG00000079999.14	2	Not in all-patients analysis
ENSG00000080007.8	5	Not in all-patients analysis
ENSG00000080031.10	8	Not in all-patients analysis
ENSG00000080166.16	1	Not in all-patients analysis
ENSG00000080189.15	4	Not in all-patients analysis
ENSG00000080200.10	7	Not in all-patients analysis
ENSG00000080224.17	3	Not in all-patients analysis
ENSG00000080293.9	5	Not in all-patients analysis
ENSG00000080298.15	8	Not in all-patients analysis
ENSG00000080345.18	6	Not in all-patients analysis
ENSG00000080371.6	2	Not in all-patients analysis
ENSG00000080493.17	3	Not in all-patients analysis
ENSG00000080503.24	1	Not in all-patients analysis
ENSG00000080511.5	1	Not in all-patients analysis
ENSG00000080546.13	3	Not in all-patients analysis
ENSG00000080561.13	10	Not in all-patients analysis
ENSG00000080573.7	36	Not in all-patients analysis
ENSG00000080603.17	3	Not in all-patients analysis
ENSG00000080618.16	2	Not in all-patients analysis
ENSG00000080644.16	1	In all-patients analysis
ENSG00000080709.16	1	Not in all-patients analysis
ENSG00000080815.19	1	Not in all-patients analysis
ENSG00000080819.9	7	Not in all-patients analysis
ENSG00000080822.17	3	Not in all-patients analysis
ENSG00000080824.18	9	Not in all-patients analysis
ENSG00000080839.12	22	Not in all-patients analysis
ENSG00000080845.17	4	Not in all-patients analysis
ENSG00000080854.15	4	Not in all-patients analysis
ENSG00000080910.13	2	Not in all-patients analysis
ENSG00000080947.15	8	Not in all-patients analysis
ENSG00000080986.13	73	In all-patients analysis
ENSG00000081014.11	7	Not in all-patients analysis
ENSG00000081019.13	1	Not in all-patients analysis
ENSG00000081026.19	3	Not in all-patients analysis
ENSG00000081041.9	1	Not in all-patients analysis
ENSG00000081051.8	25	Not in all-patients analysis
ENSG00000081052.13	5	Not in all-patients analysis
ENSG00000081059.20	19	Not in all-patients analysis
ENSG00000081087.15	15	Not in all-patients analysis
ENSG00000081138.14	2	Not in all-patients analysis
ENSG00000081148.12	1	Not in all-patients analysis
ENSG00000081154.12	5	Not in all-patients analysis
ENSG00000081177.18	1	Not in all-patients analysis
ENSG00000081181.8	15	Not in all-patients analysis
ENSG00000081189.15	9	Not in all-patients analysis
ENSG00000081237.20	6	Not in all-patients analysis
ENSG00000081248.11	1	In all-patients analysis
ENSG00000081277.12	4	Not in all-patients analysis
ENSG00000081320.11	6	Not in all-patients analysis
ENSG00000081377.17	1	Not in all-patients analysis
ENSG00000081386.12	3	Not in all-patients analysis
ENSG00000081479.15	14	Not in all-patients analysis
ENSG00000081665.14	6	Not in all-patients analysis
ENSG00000081692.12	12	Not in all-patients analysis
ENSG00000081721.12	8	Not in all-patients analysis
ENSG00000081760.17	31	Not in all-patients analysis
ENSG00000081791.9	2	Not in all-patients analysis
ENSG00000081803.16	15	Not in all-patients analysis
ENSG00000081818.4	8	Not in all-patients analysis
ENSG00000081842.18	3	Not in all-patients analysis
ENSG00000081853.15	17	Not in all-patients analysis
ENSG00000081870.11	7	Not in all-patients analysis
ENSG00000081913.14	2	Not in all-patients analysis
ENSG00000081923.14	23	Not in all-patients analysis
ENSG00000081985.11	5	Not in all-patients analysis
ENSG00000082014.16	14	Not in all-patients analysis
ENSG00000082068.9	2	Not in all-patients analysis
ENSG00000082074.18	4	Not in all-patients analysis
ENSG00000082126.18	1	Not in all-patients analysis
ENSG00000082153.18	2	Not in all-patients analysis
ENSG00000082175.15	2	Not in all-patients analysis
ENSG00000082196.20	20	Not in all-patients analysis
ENSG00000082212.13	5	Not in all-patients analysis
ENSG00000082213.18	10	Not in all-patients analysis
ENSG00000082258.13	1	Not in all-patients analysis
ENSG00000082269.16	8	Not in all-patients analysis
ENSG00000082293.13	2	Not in all-patients analysis
ENSG00000082397.17	1	Not in all-patients analysis
ENSG00000082438.17	1	Not in all-patients analysis
ENSG00000082458.12	10	Not in all-patients analysis
ENSG00000082482.13	2	Not in all-patients analysis
ENSG00000082497.12	12	Not in all-patients analysis
ENSG00000082512.15	22	Not in all-patients analysis
ENSG00000082515.18	2	Not in all-patients analysis
ENSG00000082516.9	7	Not in all-patients analysis
ENSG00000082556.13	1	Not in all-patients analysis
ENSG00000082641.16	11	Not in all-patients analysis
ENSG00000082684.16	24	In all-patients analysis
ENSG00000082701.15	4	Not in all-patients analysis
ENSG00000082781.12	7	Not in all-patients analysis
ENSG00000082805.20	4	Not in all-patients analysis
ENSG00000082898.17	13	Not in all-patients analysis
ENSG00000082929.8	6	Not in all-patients analysis
ENSG00000082996.19	2	Not in all-patients analysis
ENSG00000083067.22	12	Not in all-patients analysis
ENSG00000083093.10	9	Not in all-patients analysis
ENSG00000083097.14	1	Not in all-patients analysis
ENSG00000083099.11	6	Not in all-patients analysis
ENSG00000083168.11	1	Not in all-patients analysis
ENSG00000083290.20	5	Not in all-patients analysis
ENSG00000083307.12	4	Not in all-patients analysis
ENSG00000083312.17	13	Not in all-patients analysis
ENSG00000083444.17	12	Not in all-patients analysis
ENSG00000083454.22	2	Not in all-patients analysis
ENSG00000083457.12	6	Not in all-patients analysis
ENSG00000083520.15	5	Not in all-patients analysis
ENSG00000083535.16	2	Not in all-patients analysis
ENSG00000083635.8	3	Not in all-patients analysis
ENSG00000083642.19	3	Not in all-patients analysis
ENSG00000083720.13	14	Not in all-patients analysis
ENSG00000083750.12	2	Not in all-patients analysis
ENSG00000083799.17	1	Not in all-patients analysis
ENSG00000083807.10	1	Not in all-patients analysis
ENSG00000083812.12	5	Not in all-patients analysis
ENSG00000083814.13	7	Not in all-patients analysis
ENSG00000083817.9	4	Not in all-patients analysis
ENSG00000083828.16	1	Not in all-patients analysis
ENSG00000083838.16	7	Not in all-patients analysis
ENSG00000083844.10	4	Not in all-patients analysis
ENSG00000083845.9	10	Not in all-patients analysis
ENSG00000083857.14	45	Not in all-patients analysis
ENSG00000083937.9	8	Not in all-patients analysis
ENSG00000084070.12	1	Not in all-patients analysis
ENSG00000084072.17	1	Not in all-patients analysis
ENSG00000084073.9	23	Not in all-patients analysis
ENSG00000084090.13	3	Not in all-patients analysis
ENSG00000084092.7	5	Not in all-patients analysis
ENSG00000084093.17	6	Not in all-patients analysis
ENSG00000084110.11	5	Not in all-patients analysis
ENSG00000084112.15	4	Not in all-patients analysis
ENSG00000084207.18	1	Not in all-patients analysis
ENSG00000084444.14	7	Not in all-patients analysis
ENSG00000084453.16	14	Not in all-patients analysis
ENSG00000084463.8	2	Not in all-patients analysis
ENSG00000084623.11	3	Not in all-patients analysis
ENSG00000084628.10	2	Not in all-patients analysis
ENSG00000084636.18	9	Not in all-patients analysis
ENSG00000084652.16	11	Not in all-patients analysis
ENSG00000084674.15	4	Not in all-patients analysis
ENSG00000084693.16	19	Not in all-patients analysis
ENSG00000084710.14	2	Not in all-patients analysis
ENSG00000084731.15	6	Not in all-patients analysis
ENSG00000084733.11	15	Not in all-patients analysis
ENSG00000084754.12	2	Not in all-patients analysis
ENSG00000084774.14	17	Not in all-patients analysis
ENSG00000085063.16	4	Not in all-patients analysis
ENSG00000085117.12	2	Not in all-patients analysis
ENSG00000085185.15	15	Not in all-patients analysis
ENSG00000085224.22	2	Not in all-patients analysis
ENSG00000085231.14	7	Not in all-patients analysis
ENSG00000085265.11	2	Not in all-patients analysis
ENSG00000085274.15	3	Not in all-patients analysis
ENSG00000085276.19	30	Not in all-patients analysis
ENSG00000085365.18	11	Not in all-patients analysis
ENSG00000085377.14	2	Not in all-patients analysis
ENSG00000085382.12	5	Not in all-patients analysis
ENSG00000085415.16	4	Not in all-patients analysis
ENSG00000085433.15	6	Not in all-patients analysis
ENSG00000085449.15	4	Not in all-patients analysis
ENSG00000085465.13	5	Not in all-patients analysis
ENSG00000085491.17	11	Not in all-patients analysis
ENSG00000085511.20	1	Not in all-patients analysis
ENSG00000085514.16	2	Not in all-patients analysis
ENSG00000085552.17	6	Not in all-patients analysis
ENSG00000085563.15	17	Not in all-patients analysis
ENSG00000085644.14	17	Not in all-patients analysis
ENSG00000085662.14	14	Not in all-patients analysis
ENSG00000085719.13	18	Not in all-patients analysis
ENSG00000085721.12	2	Not in all-patients analysis
ENSG00000085733.16	6	Not in all-patients analysis
ENSG00000085741.13	6	Not in all-patients analysis
ENSG00000085760.15	4	Not in all-patients analysis
ENSG00000085788.14	3	Not in all-patients analysis
ENSG00000085831.15	48	In all-patients analysis
ENSG00000085832.17	1	Not in all-patients analysis
ENSG00000085840.13	42	In all-patients analysis
ENSG00000085871.9	2	Not in all-patients analysis
ENSG00000085872.15	1	Not in all-patients analysis
ENSG00000085982.13	1	Not in all-patients analysis
ENSG00000085998.14	8	Not in all-patients analysis
ENSG00000085999.13	47	In all-patients analysis
ENSG00000086015.22	6	Not in all-patients analysis
ENSG00000086061.16	5	Not in all-patients analysis
ENSG00000086062.12	1	Not in all-patients analysis
ENSG00000086065.14	6	Not in all-patients analysis
ENSG00000086159.13	9	Not in all-patients analysis
ENSG00000086189.10	3	Not in all-patients analysis
ENSG00000086200.16	3	Not in all-patients analysis
ENSG00000086205.18	4	Not in all-patients analysis
ENSG00000086232.13	6	Not in all-patients analysis
ENSG00000086289.12	28	Not in all-patients analysis
ENSG00000086300.15	8	Not in all-patients analysis
ENSG00000086475.15	7	Not in all-patients analysis
ENSG00000086504.17	1	Not in all-patients analysis
ENSG00000086544.3	10	Not in all-patients analysis
ENSG00000086548.9	3	Not in all-patients analysis
ENSG00000086570.12	4	In all-patients analysis
ENSG00000086598.11	9	Not in all-patients analysis
ENSG00000086619.14	8	Not in all-patients analysis
ENSG00000086666.19	4	Not in all-patients analysis
ENSG00000086696.11	2	Not in all-patients analysis
ENSG00000086712.13	6	Not in all-patients analysis
ENSG00000086717.18	4	Not in all-patients analysis
ENSG00000086730.17	4	Not in all-patients analysis
ENSG00000086758.16	4	Not in all-patients analysis
ENSG00000086827.9	7	Not in all-patients analysis
ENSG00000086848.15	6	Not in all-patients analysis
ENSG00000086967.10	1	Not in all-patients analysis
ENSG00000086991.13	28	In all-patients analysis
ENSG00000087053.18	14	Not in all-patients analysis
ENSG00000087074.8	3	Not in all-patients analysis
ENSG00000087076.9	24	Not in all-patients analysis
ENSG00000087077.14	3	Not in all-patients analysis
ENSG00000087085.15	13	Not in all-patients analysis
ENSG00000087086.15	7	Not in all-patients analysis
ENSG00000087087.20	2	Not in all-patients analysis
ENSG00000087088.20	12	Not in all-patients analysis
ENSG00000087095.13	7	Not in all-patients analysis
ENSG00000087111.21	9	Not in all-patients analysis
ENSG00000087116.16	3	Not in all-patients analysis
ENSG00000087152.15	14	Not in all-patients analysis
ENSG00000087157.19	7	Not in all-patients analysis
ENSG00000087191.13	1	Not in all-patients analysis
ENSG00000087245.13	12	Not in all-patients analysis
ENSG00000087250.8	4	In all-patients analysis
ENSG00000087253.13	21	Not in all-patients analysis
ENSG00000087258.15	3	Not in all-patients analysis
ENSG00000087263.17	2	Not in all-patients analysis
ENSG00000087266.17	2	Not in all-patients analysis
ENSG00000087269.16	2	Not in all-patients analysis
ENSG00000087274.17	4	Not in all-patients analysis
ENSG00000087299.12	5	Not in all-patients analysis
ENSG00000087301.9	8	Not in all-patients analysis
ENSG00000087302.9	3	Not in all-patients analysis
ENSG00000087303.18	11	Not in all-patients analysis
ENSG00000087338.5	15	Not in all-patients analysis
ENSG00000087448.11	8	Not in all-patients analysis
ENSG00000087460.25	1	Not in all-patients analysis
ENSG00000087470.18	11	Not in all-patients analysis
ENSG00000087494.16	16	Not in all-patients analysis
ENSG00000087502.18	1	Not in all-patients analysis
ENSG00000087510.7	5	Not in all-patients analysis
ENSG00000087586.17	54	In all-patients analysis
ENSG00000087589.16	4	Not in all-patients analysis
ENSG00000087842.11	27	Not in all-patients analysis
ENSG00000087884.14	2	Not in all-patients analysis
ENSG00000087903.13	3	Not in all-patients analysis
ENSG00000087995.15	14	Not in all-patients analysis
ENSG00000088002.11	5	Not in all-patients analysis
ENSG00000088035.18	10	Not in all-patients analysis
ENSG00000088038.19	2	Not in all-patients analysis
ENSG00000088205.13	2	Not in all-patients analysis
ENSG00000088247.17	7	Not in all-patients analysis
ENSG00000088256.9	1	Not in all-patients analysis
ENSG00000088280.19	28	Not in all-patients analysis
ENSG00000088298.13	3	Not in all-patients analysis
ENSG00000088305.18	22	In all-patients analysis
ENSG00000088320.4	2	Not in all-patients analysis
ENSG00000088325.16	61	In all-patients analysis
ENSG00000088340.16	15	Not in all-patients analysis
ENSG00000088356.6	11	Not in all-patients analysis
ENSG00000088367.23	13	Not in all-patients analysis
ENSG00000088386.17	2	Not in all-patients analysis
ENSG00000088387.19	12	Not in all-patients analysis
ENSG00000088538.13	8	Not in all-patients analysis
ENSG00000088543.15	21	Not in all-patients analysis
ENSG00000088726.16	13	Not in all-patients analysis
ENSG00000088727.12	2	Not in all-patients analysis
ENSG00000088756.12	21	In all-patients analysis
ENSG00000088808.18	1	Not in all-patients analysis
ENSG00000088812.18	15	Not in all-patients analysis
ENSG00000088826.18	21	Not in all-patients analysis
ENSG00000088832.17	6	Not in all-patients analysis
ENSG00000088833.17	5	Not in all-patients analysis
ENSG00000088836.14	10	Not in all-patients analysis
ENSG00000088854.12	9	Not in all-patients analysis
ENSG00000088876.13	2	Not in all-patients analysis
ENSG00000088881.20	2	Not in all-patients analysis
ENSG00000088882.8	18	In all-patients analysis
ENSG00000088888.18	12	Not in all-patients analysis
ENSG00000088899.15	5	Not in all-patients analysis
ENSG00000088930.8	7	Not in all-patients analysis
ENSG00000088970.16	7	Not in all-patients analysis
ENSG00000088986.11	10	Not in all-patients analysis
ENSG00000088992.18	22	Not in all-patients analysis
ENSG00000089009.15	7	Not in all-patients analysis
ENSG00000089012.14	10	Not in all-patients analysis
ENSG00000089022.14	2	Not in all-patients analysis
ENSG00000089041.17	11	Not in all-patients analysis
ENSG00000089048.14	7	Not in all-patients analysis
ENSG00000089050.16	10	Not in all-patients analysis
ENSG00000089053.13	3	Not in all-patients analysis
ENSG00000089057.15	3	Not in all-patients analysis
ENSG00000089060.11	3	Not in all-patients analysis
ENSG00000089063.15	4	Not in all-patients analysis
ENSG00000089091.16	2	Not in all-patients analysis
ENSG00000089094.19	1	Not in all-patients analysis
ENSG00000089101.18	5	In all-patients analysis
ENSG00000089123.16	6	Not in all-patients analysis
ENSG00000089127.13	7	Not in all-patients analysis
ENSG00000089154.11	7	Not in all-patients analysis
ENSG00000089157.16	9	Not in all-patients analysis
ENSG00000089159.16	2	Not in all-patients analysis
ENSG00000089163.4	7	Not in all-patients analysis
ENSG00000089177.18	2	Not in all-patients analysis
ENSG00000089195.15	17	Not in all-patients analysis
ENSG00000089199.10	5	Not in all-patients analysis
ENSG00000089234.16	1	Not in all-patients analysis
ENSG00000089248.7	5	Not in all-patients analysis
ENSG00000089250.19	1	Not in all-patients analysis
ENSG00000089280.18	9	Not in all-patients analysis
ENSG00000089289.16	10	Not in all-patients analysis
ENSG00000089327.15	8	Not in all-patients analysis
ENSG00000089335.21	9	Not in all-patients analysis
ENSG00000089351.14	27	Not in all-patients analysis
ENSG00000089356.18	8	Not in all-patients analysis
ENSG00000089472.16	5	Not in all-patients analysis
ENSG00000089486.17	5	Not in all-patients analysis
ENSG00000089558.9	7	In all-patients analysis
ENSG00000089597.18	3	Not in all-patients analysis
ENSG00000089639.11	4	Not in all-patients analysis
ENSG00000089682.16	9	Not in all-patients analysis
ENSG00000089685.15	72	In all-patients analysis
ENSG00000089692.9	3	Not in all-patients analysis
ENSG00000089723.10	37	In all-patients analysis
ENSG00000089737.17	2	Not in all-patients analysis
ENSG00000089775.11	1	Not in all-patients analysis
ENSG00000089818.18	1	Not in all-patients analysis
ENSG00000089820.15	9	Not in all-patients analysis
ENSG00000089876.12	2	Not in all-patients analysis
ENSG00000089902.10	3	Not in all-patients analysis
ENSG00000089916.18	6	Not in all-patients analysis
ENSG00000090013.11	4	Not in all-patients analysis
ENSG00000090020.11	6	Not in all-patients analysis
ENSG00000090054.15	4	Not in all-patients analysis
ENSG00000090060.18	5	Not in all-patients analysis
ENSG00000090061.17	1	Not in all-patients analysis
ENSG00000090097.21	8	Not in all-patients analysis
ENSG00000090104.12	10	Not in all-patients analysis
ENSG00000090238.12	4	Not in all-patients analysis
ENSG00000090263.16	6	Not in all-patients analysis
ENSG00000090266.13	4	Not in all-patients analysis
ENSG00000090273.14	3	Not in all-patients analysis
ENSG00000090339.9	17	Not in all-patients analysis
ENSG00000090372.15	7	Not in all-patients analysis
ENSG00000090376.11	1	Not in all-patients analysis
ENSG00000090382.7	35	In all-patients analysis
ENSG00000090402.8	3	Not in all-patients analysis
ENSG00000090432.7	4	Not in all-patients analysis
ENSG00000090447.12	8	Not in all-patients analysis
ENSG00000090470.15	2	Not in all-patients analysis
ENSG00000090487.11	2	Not in all-patients analysis
ENSG00000090512.12	3	Not in all-patients analysis
ENSG00000090520.11	16	Not in all-patients analysis
ENSG00000090534.20	1	Not in all-patients analysis
ENSG00000090539.15	3	Not in all-patients analysis
ENSG00000090565.16	4	Not in all-patients analysis
ENSG00000090581.10	4	Not in all-patients analysis
ENSG00000090615.15	14	Not in all-patients analysis
ENSG00000090621.14	4	Not in all-patients analysis
ENSG00000090659.18	6	Not in all-patients analysis
ENSG00000090661.12	7	Not in all-patients analysis
ENSG00000090674.16	2	Not in all-patients analysis
ENSG00000090776.6	8	Not in all-patients analysis
ENSG00000090857.13	5	Not in all-patients analysis
ENSG00000090861.15	12	Not in all-patients analysis
ENSG00000090863.11	7	Not in all-patients analysis
ENSG00000090889.12	73	In all-patients analysis
ENSG00000090924.15	21	Not in all-patients analysis
ENSG00000090932.11	1	Not in all-patients analysis
ENSG00000090971.5	11	Not in all-patients analysis
ENSG00000090975.12	6	Not in all-patients analysis
ENSG00000090989.18	4	Not in all-patients analysis
ENSG00000091009.8	2	Not in all-patients analysis
ENSG00000091039.17	6	Not in all-patients analysis
ENSG00000091127.14	16	Not in all-patients analysis
ENSG00000091128.13	1	In all-patients analysis
ENSG00000091129.21	41	In all-patients analysis
ENSG00000091136.14	16	Not in all-patients analysis
ENSG00000091137.14	1	Not in all-patients analysis
ENSG00000091138.13	10	Not in all-patients analysis
ENSG00000091140.14	8	Not in all-patients analysis
ENSG00000091164.13	2	Not in all-patients analysis
ENSG00000091262.15	3	Not in all-patients analysis
ENSG00000091317.8	2	Not in all-patients analysis
ENSG00000091409.15	58	In all-patients analysis
ENSG00000091428.18	8	Not in all-patients analysis
ENSG00000091436.17	5	Not in all-patients analysis
ENSG00000091482.8	32	In all-patients analysis
ENSG00000091483.6	2	Not in all-patients analysis
ENSG00000091490.11	14	Not in all-patients analysis
ENSG00000091513.16	5	Not in all-patients analysis
ENSG00000091527.15	7	Not in all-patients analysis
ENSG00000091536.19	3	Not in all-patients analysis
ENSG00000091542.9	2	Not in all-patients analysis
ENSG00000091583.11	2	Not in all-patients analysis
ENSG00000091592.16	13	Not in all-patients analysis
ENSG00000091622.16	1	Not in all-patients analysis
ENSG00000091651.9	54	In all-patients analysis
ENSG00000091656.19	1	Not in all-patients analysis
ENSG00000091732.17	1	Not in all-patients analysis
ENSG00000091844.8	2	Not in all-patients analysis
ENSG00000091879.13	39	In all-patients analysis
ENSG00000091947.10	19	Not in all-patients analysis
ENSG00000091972.18	30	In all-patients analysis
ENSG00000091986.15	21	Not in all-patients analysis
ENSG00000092009.10	2	Not in all-patients analysis
ENSG00000092010.15	6	Not in all-patients analysis
ENSG00000092020.10	1	Not in all-patients analysis
ENSG00000092036.18	15	Not in all-patients analysis
ENSG00000092051.17	2	Not in all-patients analysis
ENSG00000092068.20	2	Not in all-patients analysis
ENSG00000092096.16	3	Not in all-patients analysis
ENSG00000092098.17	2	Not in all-patients analysis
ENSG00000092108.21	3	Not in all-patients analysis
ENSG00000092140.16	13	Not in all-patients analysis
ENSG00000092148.13	2	Not in all-patients analysis
ENSG00000092199.17	5	Not in all-patients analysis
ENSG00000092200.12	2	Not in all-patients analysis
ENSG00000092201.10	4	Not in all-patients analysis
ENSG00000092203.15	1	Not in all-patients analysis
ENSG00000092208.17	5	Not in all-patients analysis
ENSG00000092295.12	2	Not in all-patients analysis
ENSG00000092345.13	1	Not in all-patients analysis
ENSG00000092377.15	2	Not in all-patients analysis
ENSG00000092421.16	8	Not in all-patients analysis
ENSG00000092439.16	3	Not in all-patients analysis
ENSG00000092445.12	21	Not in all-patients analysis
ENSG00000092470.12	52	In all-patients analysis
ENSG00000092529.25	4	Not in all-patients analysis
ENSG00000092531.10	6	Not in all-patients analysis
ENSG00000092607.15	3	Not in all-patients analysis
ENSG00000092621.12	2	Not in all-patients analysis
ENSG00000092758.18	3	Not in all-patients analysis
ENSG00000092820.18	1	Not in all-patients analysis
ENSG00000092841.18	2	Not in all-patients analysis
ENSG00000092847.12	7	Not in all-patients analysis
ENSG00000092853.14	54	In all-patients analysis
ENSG00000092871.16	6	Not in all-patients analysis
ENSG00000092929.11	1	Not in all-patients analysis
ENSG00000092931.11	8	Not in all-patients analysis
ENSG00000092964.18	9	Not in all-patients analysis
ENSG00000092969.12	19	Not in all-patients analysis
ENSG00000092978.11	9	Not in all-patients analysis
ENSG00000093000.19	1	Not in all-patients analysis
ENSG00000093009.10	61	In all-patients analysis
ENSG00000093010.14	1	Not in all-patients analysis
ENSG00000093072.18	10	Not in all-patients analysis
ENSG00000093144.19	2	Not in all-patients analysis
ENSG00000093167.18	1	Not in all-patients analysis
ENSG00000093183.14	10	Not in all-patients analysis
ENSG00000093217.11	2	Not in all-patients analysis
ENSG00000094631.21	1	Not in all-patients analysis
ENSG00000094755.17	1	Not in all-patients analysis
ENSG00000094804.12	67	In all-patients analysis
ENSG00000094841.14	3	Not in all-patients analysis
ENSG00000094880.11	16	Not in all-patients analysis
ENSG00000094914.14	3	Not in all-patients analysis
ENSG00000094916.16	15	Not in all-patients analysis
ENSG00000094963.14	2	Not in all-patients analysis
ENSG00000094975.14	38	In all-patients analysis
ENSG00000095002.15	44	In all-patients analysis
ENSG00000095015.6	6	Not in all-patients analysis
ENSG00000095059.16	1	Not in all-patients analysis
ENSG00000095066.11	4	Not in all-patients analysis
ENSG00000095139.14	1	Not in all-patients analysis
ENSG00000095209.12	34	Not in all-patients analysis
ENSG00000095261.14	2	Not in all-patients analysis
ENSG00000095303.17	2	Not in all-patients analysis
ENSG00000095319.14	7	Not in all-patients analysis
ENSG00000095370.20	10	Not in all-patients analysis
ENSG00000095380.11	4	Not in all-patients analysis
ENSG00000095383.20	5	Not in all-patients analysis
ENSG00000095397.15	28	Not in all-patients analysis
ENSG00000095464.10	2	Not in all-patients analysis
ENSG00000095485.18	4	Not in all-patients analysis
ENSG00000095539.15	9	Not in all-patients analysis
ENSG00000095564.14	5	Not in all-patients analysis
ENSG00000095574.11	2	Not in all-patients analysis
ENSG00000095587.9	1	Not in all-patients analysis
ENSG00000095596.12	1	Not in all-patients analysis
ENSG00000095627.9	2	Not in all-patients analysis
ENSG00000095637.22	1	Not in all-patients analysis
ENSG00000095739.11	15	Not in all-patients analysis
ENSG00000095752.7	3	Not in all-patients analysis
ENSG00000095787.23	1	Not in all-patients analysis
ENSG00000095906.17	3	Not in all-patients analysis
ENSG00000095917.14	1	Not in all-patients analysis
ENSG00000095932.7	2	Not in all-patients analysis
ENSG00000095951.17	2	Not in all-patients analysis
ENSG00000095970.17	33	In all-patients analysis
ENSG00000096006.11	6	Not in all-patients analysis
ENSG00000096060.14	14	Not in all-patients analysis
ENSG00000096063.16	14	Not in all-patients analysis
ENSG00000096070.19	17	Not in all-patients analysis
ENSG00000096080.11	5	Not in all-patients analysis
ENSG00000096088.16	20	In all-patients analysis
ENSG00000096092.6	24	Not in all-patients analysis
ENSG00000096093.16	5	Not in all-patients analysis
ENSG00000096384.20	23	Not in all-patients analysis
ENSG00000096395.11	1	Not in all-patients analysis
ENSG00000096401.8	8	Not in all-patients analysis
ENSG00000096433.11	12	Not in all-patients analysis
ENSG00000096654.15	13	Not in all-patients analysis
ENSG00000096696.14	13	Not in all-patients analysis
ENSG00000096717.12	1	Not in all-patients analysis
ENSG00000096746.17	2	Not in all-patients analysis
ENSG00000096872.16	1	Not in all-patients analysis
ENSG00000096968.13	2	Not in all-patients analysis
ENSG00000096996.16	3	Not in all-patients analysis
ENSG00000097007.19	10	Not in all-patients analysis
ENSG00000097021.19	10	Not in all-patients analysis
ENSG00000097033.14	2	Not in all-patients analysis
ENSG00000097046.13	35	In all-patients analysis
ENSG00000097096.9	2	Not in all-patients analysis
ENSG00000099139.14	36	Not in all-patients analysis
ENSG00000099194.6	31	Not in all-patients analysis
ENSG00000099203.7	3	Not in all-patients analysis
ENSG00000099204.20	8	Not in all-patients analysis
ENSG00000099219.14	22	Not in all-patients analysis
ENSG00000099246.16	8	Not in all-patients analysis
ENSG00000099250.18	10	Not in all-patients analysis
ENSG00000099251.14	5	Not in all-patients analysis
ENSG00000099256.19	19	Not in all-patients analysis
ENSG00000099260.11	7	Not in all-patients analysis
ENSG00000099282.10	16	Not in all-patients analysis
ENSG00000099284.14	20	Not in all-patients analysis
ENSG00000099290.17	18	Not in all-patients analysis
ENSG00000099308.10	11	Not in all-patients analysis
ENSG00000099326.9	3	Not in all-patients analysis
ENSG00000099330.9	1	Not in all-patients analysis
ENSG00000099331.13	6	Not in all-patients analysis
ENSG00000099337.5	1	Not in all-patients analysis
ENSG00000099338.23	4	Not in all-patients analysis
ENSG00000099341.11	3	Not in all-patients analysis
ENSG00000099364.16	7	Not in all-patients analysis
ENSG00000099365.11	3	Not in all-patients analysis
ENSG00000099377.14	4	Not in all-patients analysis
ENSG00000099381.18	1	Not in all-patients analysis
ENSG00000099385.11	3	Not in all-patients analysis
ENSG00000099399.6	17	In all-patients analysis
ENSG00000099617.4	10	Not in all-patients analysis
ENSG00000099622.14	1	Not in all-patients analysis
ENSG00000099624.8	1	Not in all-patients analysis
ENSG00000099725.14	1	Not in all-patients analysis
ENSG00000099783.12	4	Not in all-patients analysis
ENSG00000099785.10	7	Not in all-patients analysis
ENSG00000099795.7	4	Not in all-patients analysis
ENSG00000099797.15	4	Not in all-patients analysis
ENSG00000099800.8	4	Not in all-patients analysis
ENSG00000099804.9	1	Not in all-patients analysis
ENSG00000099810.21	1	Not in all-patients analysis
ENSG00000099812.9	12	Not in all-patients analysis
ENSG00000099814.16	5	Not in all-patients analysis
ENSG00000099817.12	3	Not in all-patients analysis
ENSG00000099821.14	3	Not in all-patients analysis
ENSG00000099822.3	8	Not in all-patients analysis
ENSG00000099834.19	10	Not in all-patients analysis
ENSG00000099840.13	2	Not in all-patients analysis
ENSG00000099849.15	1	Not in all-patients analysis
ENSG00000099864.18	5	Not in all-patients analysis
ENSG00000099866.15	1	Not in all-patients analysis
ENSG00000099869.8	11	Not in all-patients analysis
ENSG00000099875.14	9	Not in all-patients analysis
ENSG00000099899.15	4	Not in all-patients analysis
ENSG00000099901.17	2	Not in all-patients analysis
ENSG00000099904.15	1	Not in all-patients analysis
ENSG00000099910.17	6	Not in all-patients analysis
ENSG00000099917.17	3	Not in all-patients analysis
ENSG00000099937.11	7	Not in all-patients analysis
ENSG00000099940.12	4	Not in all-patients analysis
ENSG00000099942.13	10	Not in all-patients analysis
ENSG00000099949.21	4	Not in all-patients analysis
ENSG00000099953.10	41	In all-patients analysis
ENSG00000099954.18	20	Not in all-patients analysis
ENSG00000099956.19	11	Not in all-patients analysis
ENSG00000099957.16	4	Not in all-patients analysis
ENSG00000099958.14	12	Not in all-patients analysis
ENSG00000099985.4	3	Not in all-patients analysis
ENSG00000099991.18	8	Not in all-patients analysis
ENSG00000099994.11	7	Not in all-patients analysis
ENSG00000099995.19	2	Not in all-patients analysis
ENSG00000099999.15	10	Not in all-patients analysis
ENSG00000100003.18	5	Not in all-patients analysis
ENSG00000100012.11	7	Not in all-patients analysis
ENSG00000100014.20	5	Not in all-patients analysis
ENSG00000100023.19	4	Not in all-patients analysis
ENSG00000100027.16	13	Not in all-patients analysis
ENSG00000100028.12	4	Not in all-patients analysis
ENSG00000100029.18	9	Not in all-patients analysis
ENSG00000100030.14	11	Not in all-patients analysis
ENSG00000100031.19	12	Not in all-patients analysis
ENSG00000100033.16	8	Not in all-patients analysis
ENSG00000100034.14	25	Not in all-patients analysis
ENSG00000100036.13	6	Not in all-patients analysis
ENSG00000100038.19	2	Not in all-patients analysis
ENSG00000100053.10	1	Not in all-patients analysis
ENSG00000100055.21	6	Not in all-patients analysis
ENSG00000100056.12	3	Not in all-patients analysis
ENSG00000100058.12	7	Not in all-patients analysis
ENSG00000100060.18	2	Not in all-patients analysis
ENSG00000100065.15	11	Not in all-patients analysis
ENSG00000100068.13	2	Not in all-patients analysis
ENSG00000100075.10	5	Not in all-patients analysis
ENSG00000100077.15	27	Not in all-patients analysis
ENSG00000100079.7	10	Not in all-patients analysis
ENSG00000100083.19	2	Not in all-patients analysis
ENSG00000100084.14	4	Not in all-patients analysis
ENSG00000100092.23	4	Not in all-patients analysis
ENSG00000100097.12	9	Not in all-patients analysis
ENSG00000100099.20	10	Not in all-patients analysis
ENSG00000100100.13	23	Not in all-patients analysis
ENSG00000100104.13	4	Not in all-patients analysis
ENSG00000100105.18	3	Not in all-patients analysis
ENSG00000100106.22	10	Not in all-patients analysis
ENSG00000100109.17	6	Not in all-patients analysis
ENSG00000100116.16	4	Not in all-patients analysis
ENSG00000100122.7	1	Not in all-patients analysis
ENSG00000100124.15	4	Not in all-patients analysis
ENSG00000100129.18	16	Not in all-patients analysis
ENSG00000100138.15	6	Not in all-patients analysis
ENSG00000100139.13	14	Not in all-patients analysis
ENSG00000100142.15	5	Not in all-patients analysis
ENSG00000100147.13	10	Not in all-patients analysis
ENSG00000100150.20	1	Not in all-patients analysis
ENSG00000100151.16	1	Not in all-patients analysis
ENSG00000100154.14	2	Not in all-patients analysis
ENSG00000100162.15	52	In all-patients analysis
ENSG00000100167.20	13	In all-patients analysis
ENSG00000100181.22	1	Not in all-patients analysis
ENSG00000100191.5	6	Not in all-patients analysis
ENSG00000100196.11	33	Not in all-patients analysis
ENSG00000100201.21	1	Not in all-patients analysis
ENSG00000100206.10	13	In all-patients analysis
ENSG00000100207.18	15	Not in all-patients analysis
ENSG00000100211.10	5	Not in all-patients analysis
ENSG00000100216.6	4	Not in all-patients analysis
ENSG00000100218.12	4	Not in all-patients analysis
ENSG00000100219.16	3	Not in all-patients analysis
ENSG00000100220.12	8	Not in all-patients analysis
ENSG00000100221.10	1	Not in all-patients analysis
ENSG00000100225.18	1	Not in all-patients analysis
ENSG00000100226.16	1	Not in all-patients analysis
ENSG00000100227.18	9	Not in all-patients analysis
ENSG00000100228.12	1	Not in all-patients analysis
ENSG00000100234.11	6	Not in all-patients analysis
ENSG00000100239.16	6	Not in all-patients analysis
ENSG00000100241.21	16	Not in all-patients analysis
ENSG00000100243.21	3	Not in all-patients analysis
ENSG00000100246.13	13	Not in all-patients analysis
ENSG00000100253.13	12	In all-patients analysis
ENSG00000100258.18	2	Not in all-patients analysis
ENSG00000100263.14	14	Not in all-patients analysis
ENSG00000100266.19	14	Not in all-patients analysis
ENSG00000100271.17	15	Not in all-patients analysis
ENSG00000100280.16	1	Not in all-patients analysis
ENSG00000100281.14	4	Not in all-patients analysis
ENSG00000100284.21	5	Not in all-patients analysis
ENSG00000100285.10	3	Not in all-patients analysis
ENSG00000100288.19	2	Not in all-patients analysis
ENSG00000100290.3	13	Not in all-patients analysis
ENSG00000100292.17	5	Not in all-patients analysis
ENSG00000100296.13	8	Not in all-patients analysis
ENSG00000100297.16	41	In all-patients analysis
ENSG00000100298.15	4	Not in all-patients analysis
ENSG00000100299.18	2	Not in all-patients analysis
ENSG00000100300.18	3	Not in all-patients analysis
ENSG00000100302.7	10	In all-patients analysis
ENSG00000100304.13	6	Not in all-patients analysis
ENSG00000100307.13	5	Not in all-patients analysis
ENSG00000100311.17	34	In all-patients analysis
ENSG00000100312.11	2	Not in all-patients analysis
ENSG00000100314.4	1	Not in all-patients analysis
ENSG00000100316.16	3	Not in all-patients analysis
ENSG00000100319.13	9	Not in all-patients analysis
ENSG00000100320.23	6	Not in all-patients analysis
ENSG00000100321.15	14	Not in all-patients analysis
ENSG00000100324.14	6	Not in all-patients analysis
ENSG00000100325.15	1	Not in all-patients analysis
ENSG00000100330.15	3	Not in all-patients analysis
ENSG00000100335.15	4	Not in all-patients analysis
ENSG00000100336.17	15	Not in all-patients analysis
ENSG00000100341.12	1	Not in all-patients analysis
ENSG00000100344.11	4	Not in all-patients analysis
ENSG00000100345.21	2	Not in all-patients analysis
ENSG00000100346.18	9	Not in all-patients analysis
ENSG00000100347.15	16	Not in all-patients analysis
ENSG00000100348.10	1	Not in all-patients analysis
ENSG00000100350.14	27	Not in all-patients analysis
ENSG00000100351.17	9	Not in all-patients analysis
ENSG00000100353.18	12	Not in all-patients analysis
ENSG00000100354.21	3	Not in all-patients analysis
ENSG00000100359.21	1	Not in all-patients analysis
ENSG00000100360.15	6	Not in all-patients analysis
ENSG00000100364.18	8	Not in all-patients analysis
ENSG00000100365.16	2	Not in all-patients analysis
ENSG00000100368.14	8	Not in all-patients analysis
ENSG00000100372.15	1	Not in all-patients analysis
ENSG00000100373.10	27	Not in all-patients analysis
ENSG00000100376.12	8	Not in all-patients analysis
ENSG00000100379.17	24	Not in all-patients analysis
ENSG00000100380.14	3	Not in all-patients analysis
ENSG00000100385.14	4	Not in all-patients analysis
ENSG00000100387.9	2	Not in all-patients analysis
ENSG00000100393.14	5	Not in all-patients analysis
ENSG00000100395.15	5	Not in all-patients analysis
ENSG00000100399.16	7	Not in all-patients analysis
ENSG00000100401.19	13	Not in all-patients analysis
ENSG00000100403.12	9	Not in all-patients analysis
ENSG00000100410.8	7	Not in all-patients analysis
ENSG00000100412.16	3	Not in all-patients analysis
ENSG00000100413.17	3	Not in all-patients analysis
[truncated: 19,755 more rows]
