# Supplementary material for: Multi-region sampling with paired sample sequencing analyses reveals sub-groups of patients with novel patient-specific dysregulation in Hepatocellular Carcinoma
Source: BMC Cancer. 2023 Feb 3;23:118. doi: 10.1186/s12885-022-10444-3 (PMC9896715; doi:10.1186/s12885-022-10444-3)
Supplement: Supplementary file 5 — Additional file 5: Supplementary Table S6. DEPC values for down-regulated genes from per-patient analyses. [file 12885_2022_10444_MOESM5_ESM.xlsx]

## Sheet: S6
Supplementary Table S6. DEPC values for down-regulated genes from per-patient analyses
Gene	DEPC	in.all.patients.analysis
ENSG00000000003.15	5	Not in all-patients analysis
ENSG00000000419.12	1	Not in all-patients analysis
ENSG00000000457.14	4	Not in all-patients analysis
ENSG00000000938.13	29	In all-patients analysis
ENSG00000000971.16	20	Not in all-patients analysis
ENSG00000001036.14	2	Not in all-patients analysis
ENSG00000001084.13	13	Not in all-patients analysis
ENSG00000001461.17	1	Not in all-patients analysis
ENSG00000001561.7	2	Not in all-patients analysis
ENSG00000001617.12	1	Not in all-patients analysis
ENSG00000001626.16	40	In all-patients analysis
ENSG00000001630.17	6	Not in all-patients analysis
ENSG00000002016.18	1	Not in all-patients analysis
ENSG00000002330.13	4	Not in all-patients analysis
ENSG00000002549.12	19	Not in all-patients analysis
ENSG00000002587.10	9	Not in all-patients analysis
ENSG00000002726.20	17	In all-patients analysis
ENSG00000002746.15	1	Not in all-patients analysis
ENSG00000002822.15	12	In all-patients analysis
ENSG00000002933.9	14	Not in all-patients analysis
ENSG00000003056.8	2	Not in all-patients analysis
ENSG00000003096.14	7	Not in all-patients analysis
ENSG00000003137.8	7	Not in all-patients analysis
ENSG00000003147.19	9	Not in all-patients analysis
ENSG00000003249.14	3	Not in all-patients analysis
ENSG00000003393.15	4	Not in all-patients analysis
ENSG00000003402.20	2	Not in all-patients analysis
ENSG00000003436.16	16	Not in all-patients analysis
ENSG00000003509.16	1	Not in all-patients analysis
ENSG00000003756.17	8	Not in all-patients analysis
ENSG00000003987.14	9	Not in all-patients analysis
ENSG00000003989.17	56	In all-patients analysis
ENSG00000004059.11	1	Not in all-patients analysis
ENSG00000004139.14	1	Not in all-patients analysis
ENSG00000004142.12	2	Not in all-patients analysis
ENSG00000004455.17	8	Not in all-patients analysis
ENSG00000004468.13	16	In all-patients analysis
ENSG00000004478.8	4	Not in all-patients analysis
ENSG00000004487.16	1	Not in all-patients analysis
ENSG00000004534.15	11	Not in all-patients analysis
ENSG00000004660.15	2	Not in all-patients analysis
ENSG00000004776.13	34	In all-patients analysis
ENSG00000004779.10	14	Not in all-patients analysis
ENSG00000004799.8	45	In all-patients analysis
ENSG00000004838.14	2	Not in all-patients analysis
ENSG00000004864.13	14	Not in all-patients analysis
ENSG00000004866.20	6	Not in all-patients analysis
ENSG00000004939.15	9	In all-patients analysis
ENSG00000004961.15	1	Not in all-patients analysis
ENSG00000005001.10	22	In all-patients analysis
ENSG00000005007.12	1	Not in all-patients analysis
ENSG00000005020.13	2	Not in all-patients analysis
ENSG00000005022.6	1	Not in all-patients analysis
ENSG00000005059.16	5	Not in all-patients analysis
ENSG00000005075.15	2	Not in all-patients analysis
ENSG00000005100.13	5	Not in all-patients analysis
ENSG00000005102.14	4	Not in all-patients analysis
ENSG00000005175.10	1	Not in all-patients analysis
ENSG00000005187.12	62	In all-patients analysis
ENSG00000005206.17	10	Not in all-patients analysis
ENSG00000005238.19	1	Not in all-patients analysis
ENSG00000005243.10	20	Not in all-patients analysis
ENSG00000005249.13	48	In all-patients analysis
ENSG00000005339.15	2	Not in all-patients analysis
ENSG00000005379.17	32	In all-patients analysis
ENSG00000005381.8	4	In all-patients analysis
ENSG00000005421.9	42	In all-patients analysis
ENSG00000005436.14	4	Not in all-patients analysis
ENSG00000005448.17	2	Not in all-patients analysis
ENSG00000005469.11	13	Not in all-patients analysis
ENSG00000005471.17	22	In all-patients analysis
ENSG00000005486.17	4	Not in all-patients analysis
ENSG00000005513.10	3	In all-patients analysis
ENSG00000005700.15	5	Not in all-patients analysis
ENSG00000005801.18	2	Not in all-patients analysis
ENSG00000005810.18	10	Not in all-patients analysis
ENSG00000005812.11	10	Not in all-patients analysis
ENSG00000005844.18	10	Not in all-patients analysis
ENSG00000005882.12	14	Not in all-patients analysis
ENSG00000005884.18	11	Not in all-patients analysis
ENSG00000005893.16	5	Not in all-patients analysis
ENSG00000005961.19	4	Not in all-patients analysis
ENSG00000005981.13	21	In all-patients analysis
ENSG00000006015.17	15	Not in all-patients analysis
ENSG00000006016.11	3	Not in all-patients analysis
ENSG00000006025.12	4	Not in all-patients analysis
ENSG00000006042.12	9	Not in all-patients analysis
ENSG00000006047.13	15	In all-patients analysis
ENSG00000006062.17	9	Not in all-patients analysis
ENSG00000006118.14	1	Not in all-patients analysis
ENSG00000006210.7	9	Not in all-patients analysis
ENSG00000006282.21	2	Not in all-patients analysis
ENSG00000006327.13	7	Not in all-patients analysis
ENSG00000006453.14	5	Not in all-patients analysis
ENSG00000006459.11	12	Not in all-patients analysis
ENSG00000006468.14	4	Not in all-patients analysis
ENSG00000006534.16	3	Not in all-patients analysis
ENSG00000006555.11	9	Not in all-patients analysis
ENSG00000006607.14	3	Not in all-patients analysis
ENSG00000006611.16	17	In all-patients analysis
ENSG00000006625.18	2	Not in all-patients analysis
ENSG00000006638.12	50	In all-patients analysis
ENSG00000006652.14	11	Not in all-patients analysis
ENSG00000006695.12	10	Not in all-patients analysis
ENSG00000006712.15	1	Not in all-patients analysis
ENSG00000006740.17	4	Not in all-patients analysis
ENSG00000006744.19	3	Not in all-patients analysis
ENSG00000006747.15	1	Not in all-patients analysis
ENSG00000006756.16	24	Not in all-patients analysis
ENSG00000006757.12	16	Not in all-patients analysis
ENSG00000006831.10	9	Not in all-patients analysis
ENSG00000007001.12	24	In all-patients analysis
ENSG00000007062.11	43	In all-patients analysis
ENSG00000007080.11	1	Not in all-patients analysis
ENSG00000007129.18	1	Not in all-patients analysis
ENSG00000007168.13	1	Not in all-patients analysis
ENSG00000007171.18	1	Not in all-patients analysis
ENSG00000007216.14	12	In all-patients analysis
ENSG00000007237.18	9	Not in all-patients analysis
ENSG00000007255.10	8	Not in all-patients analysis
ENSG00000007264.15	9	In all-patients analysis
ENSG00000007312.12	4	Not in all-patients analysis
ENSG00000007376.8	2	Not in all-patients analysis
ENSG00000007384.15	3	Not in all-patients analysis
ENSG00000007392.16	16	Not in all-patients analysis
ENSG00000007402.11	7	In all-patients analysis
ENSG00000007516.13	18	Not in all-patients analysis
ENSG00000007520.4	5	Not in all-patients analysis
ENSG00000007541.16	10	Not in all-patients analysis
ENSG00000007908.16	28	In all-patients analysis
ENSG00000007923.16	6	Not in all-patients analysis
ENSG00000007933.13	31	In all-patients analysis
ENSG00000007944.15	2	Not in all-patients analysis
ENSG00000008018.9	5	Not in all-patients analysis
ENSG00000008056.14	8	In all-patients analysis
ENSG00000008083.14	2	Not in all-patients analysis
ENSG00000008086.13	1	Not in all-patients analysis
ENSG00000008128.23	6	Not in all-patients analysis
ENSG00000008130.15	8	Not in all-patients analysis
ENSG00000008256.16	4	Not in all-patients analysis
ENSG00000008277.14	1	Not in all-patients analysis
ENSG00000008282.8	1	Not in all-patients analysis
ENSG00000008283.16	10	Not in all-patients analysis
ENSG00000008311.15	41	In all-patients analysis
ENSG00000008323.15	7	Not in all-patients analysis
ENSG00000008324.11	1	Not in all-patients analysis
ENSG00000008382.15	14	Not in all-patients analysis
ENSG00000008394.13	34	In all-patients analysis
ENSG00000008405.12	13	Not in all-patients analysis
ENSG00000008438.5	3	In all-patients analysis
ENSG00000008441.16	7	Not in all-patients analysis
ENSG00000008513.16	11	Not in all-patients analysis
ENSG00000008516.17	16	In all-patients analysis
ENSG00000008517.16	10	Not in all-patients analysis
ENSG00000008710.20	3	Not in all-patients analysis
ENSG00000008869.12	4	Not in all-patients analysis
ENSG00000008952.17	20	Not in all-patients analysis
ENSG00000008988.9	4	Not in all-patients analysis
ENSG00000009307.16	1	Not in all-patients analysis
ENSG00000009413.16	7	Not in all-patients analysis
ENSG00000009694.13	43	In all-patients analysis
ENSG00000009724.17	33	In all-patients analysis
ENSG00000009765.14	43	In all-patients analysis
ENSG00000009780.15	3	Not in all-patients analysis
ENSG00000009790.15	18	Not in all-patients analysis
ENSG00000009830.11	1	Not in all-patients analysis
ENSG00000009844.16	2	Not in all-patients analysis
ENSG00000009950.16	21	Not in all-patients analysis
ENSG00000010017.13	1	Not in all-patients analysis
ENSG00000010030.14	5	Not in all-patients analysis
ENSG00000010219.13	6	Not in all-patients analysis
ENSG00000010256.11	11	Not in all-patients analysis
ENSG00000010270.13	1	Not in all-patients analysis
ENSG00000010278.14	18	Not in all-patients analysis
ENSG00000010295.19	2	Not in all-patients analysis
ENSG00000010310.9	5	Not in all-patients analysis
ENSG00000010318.21	5	Not in all-patients analysis
ENSG00000010319.7	2	Not in all-patients analysis
ENSG00000010322.16	3	Not in all-patients analysis
ENSG00000010327.10	41	In all-patients analysis
ENSG00000010361.14	20	Not in all-patients analysis
ENSG00000010379.16	45	In all-patients analysis
ENSG00000010404.18	2	Not in all-patients analysis
ENSG00000010438.16	17	In all-patients analysis
ENSG00000010610.10	50	In all-patients analysis
ENSG00000010626.15	3	Not in all-patients analysis
ENSG00000010671.15	13	Not in all-patients analysis
ENSG00000010704.18	4	Not in all-patients analysis
ENSG00000010803.16	2	Not in all-patients analysis
ENSG00000010810.17	29	In all-patients analysis
ENSG00000010818.10	8	Not in all-patients analysis
ENSG00000010932.17	9	Not in all-patients analysis
ENSG00000011007.12	9	Not in all-patients analysis
ENSG00000011009.11	2	Not in all-patients analysis
ENSG00000011021.23	4	Not in all-patients analysis
ENSG00000011028.14	26	In all-patients analysis
ENSG00000011052.21	1	Not in all-patients analysis
ENSG00000011105.14	25	Not in all-patients analysis
ENSG00000011114.15	3	Not in all-patients analysis
ENSG00000011132.12	1	Not in all-patients analysis
ENSG00000011198.10	12	Not in all-patients analysis
ENSG00000011201.12	6	Not in all-patients analysis
ENSG00000011243.18	5	Not in all-patients analysis
ENSG00000011258.16	2	Not in all-patients analysis
ENSG00000011260.14	1	Not in all-patients analysis
ENSG00000011295.16	16	Not in all-patients analysis
ENSG00000011304.20	1	Not in all-patients analysis
ENSG00000011347.10	36	In all-patients analysis
ENSG00000011422.12	26	In all-patients analysis
ENSG00000011454.17	1	Not in all-patients analysis
ENSG00000011465.17	48	In all-patients analysis
ENSG00000011566.15	2	Not in all-patients analysis
ENSG00000011590.14	1	Not in all-patients analysis
ENSG00000011600.12	17	Not in all-patients analysis
ENSG00000011638.10	10	Not in all-patients analysis
ENSG00000012048.23	3	Not in all-patients analysis
ENSG00000012061.15	1	Not in all-patients analysis
ENSG00000012124.17	9	In all-patients analysis
ENSG00000012171.20	12	Not in all-patients analysis
ENSG00000012211.13	2	Not in all-patients analysis
ENSG00000012223.13	12	In all-patients analysis
ENSG00000012504.15	17	Not in all-patients analysis
ENSG00000012660.14	2	Not in all-patients analysis
ENSG00000012779.11	19	In all-patients analysis
ENSG00000012817.15	12	Not in all-patients analysis
ENSG00000012822.16	1	Not in all-patients analysis
ENSG00000012963.15	1	Not in all-patients analysis
ENSG00000013016.16	50	In all-patients analysis
ENSG00000013288.9	12	Not in all-patients analysis
ENSG00000013293.6	1	Not in all-patients analysis
ENSG00000013297.11	25	In all-patients analysis
ENSG00000013306.16	1	Not in all-patients analysis
ENSG00000013364.19	2	Not in all-patients analysis
ENSG00000013375.16	7	Not in all-patients analysis
ENSG00000013392.8	5	Not in all-patients analysis
ENSG00000013441.16	15	Not in all-patients analysis
ENSG00000013503.10	4	Not in all-patients analysis
ENSG00000013523.10	5	Not in all-patients analysis
ENSG00000013561.18	1	Not in all-patients analysis
ENSG00000013563.14	1	Not in all-patients analysis
ENSG00000013583.10	30	In all-patients analysis
ENSG00000013588.8	20	In all-patients analysis
ENSG00000013619.14	12	Not in all-patients analysis
ENSG00000013725.14	18	Not in all-patients analysis
ENSG00000014138.9	1	Not in all-patients analysis
ENSG00000014164.7	1	Not in all-patients analysis
ENSG00000014641.20	3	Not in all-patients analysis
ENSG00000014824.14	1	Not in all-patients analysis
ENSG00000014914.21	2	Not in all-patients analysis
ENSG00000014919.12	5	Not in all-patients analysis
ENSG00000015133.19	19	Not in all-patients analysis
ENSG00000015153.14	9	Not in all-patients analysis
ENSG00000015171.19	3	Not in all-patients analysis
ENSG00000015285.11	16	Not in all-patients analysis
ENSG00000015475.18	7	Not in all-patients analysis
ENSG00000015479.19	3	Not in all-patients analysis
ENSG00000015520.14	25	In all-patients analysis
ENSG00000015532.10	1	Not in all-patients analysis
ENSG00000016391.11	9	Not in all-patients analysis
ENSG00000016402.13	14	In all-patients analysis
ENSG00000016864.18	7	Not in all-patients analysis
ENSG00000017427.16	53	In all-patients analysis
ENSG00000017483.15	2	Not in all-patients analysis
ENSG00000018189.13	8	Not in all-patients analysis
ENSG00000018236.15	22	In all-patients analysis
ENSG00000018280.17	34	In all-patients analysis
ENSG00000018408.14	8	Not in all-patients analysis
ENSG00000018510.16	1	Not in all-patients analysis
ENSG00000018625.15	5	Not in all-patients analysis
ENSG00000018869.16	9	Not in all-patients analysis
ENSG00000019102.12	41	In all-patients analysis
ENSG00000019144.19	21	Not in all-patients analysis
ENSG00000019169.10	54	In all-patients analysis
ENSG00000019485.13	8	Not in all-patients analysis
ENSG00000019505.8	19	In all-patients analysis
ENSG00000019549.13	10	Not in all-patients analysis
ENSG00000019582.15	8	Not in all-patients analysis
ENSG00000019991.18	59	In all-patients analysis
ENSG00000019995.6	18	Not in all-patients analysis
ENSG00000020181.18	21	Not in all-patients analysis
ENSG00000020577.14	16	Not in all-patients analysis
ENSG00000020633.18	24	In all-patients analysis
ENSG00000021300.14	29	In all-patients analysis
ENSG00000021355.13	6	Not in all-patients analysis
ENSG00000021461.16	49	In all-patients analysis
ENSG00000021488.13	7	Not in all-patients analysis
ENSG00000021574.12	1	Not in all-patients analysis
ENSG00000021645.19	4	Not in all-patients analysis
ENSG00000021762.20	10	Not in all-patients analysis
ENSG00000021826.17	29	In all-patients analysis
ENSG00000021852.13	44	In all-patients analysis
ENSG00000022267.19	31	In all-patients analysis
ENSG00000022567.9	1	Not in all-patients analysis
ENSG00000022840.16	2	Not in all-patients analysis
ENSG00000022976.15	6	Not in all-patients analysis
ENSG00000023171.18	10	Not in all-patients analysis
ENSG00000023191.17	1	Not in all-patients analysis
ENSG00000023228.14	9	Not in all-patients analysis
ENSG00000023287.13	1	Not in all-patients analysis
ENSG00000023318.8	4	Not in all-patients analysis
ENSG00000023330.15	31	In all-patients analysis
ENSG00000023445.15	8	Not in all-patients analysis
ENSG00000023516.9	1	Not in all-patients analysis
ENSG00000023572.9	4	Not in all-patients analysis
ENSG00000023608.5	4	Not in all-patients analysis
ENSG00000023697.13	17	Not in all-patients analysis
ENSG00000023734.11	3	Not in all-patients analysis
ENSG00000023839.12	26	Not in all-patients analysis
ENSG00000023892.11	14	Not in all-patients analysis
ENSG00000023902.14	8	Not in all-patients analysis
ENSG00000023909.10	12	Not in all-patients analysis
ENSG00000024048.10	2	Not in all-patients analysis
ENSG00000024422.12	3	Not in all-patients analysis
ENSG00000024862.17	19	Not in all-patients analysis
ENSG00000025039.15	2	Not in all-patients analysis
ENSG00000025423.11	44	In all-patients analysis
ENSG00000025434.19	12	Not in all-patients analysis
ENSG00000025708.14	4	Not in all-patients analysis
ENSG00000025770.19	1	Not in all-patients analysis
ENSG00000025796.14	4	Not in all-patients analysis
ENSG00000025800.14	3	Not in all-patients analysis
ENSG00000026025.16	8	Not in all-patients analysis
ENSG00000026036.22	1	Not in all-patients analysis
ENSG00000026103.22	28	Not in all-patients analysis
ENSG00000026297.15	9	Not in all-patients analysis
ENSG00000026508.19	13	Not in all-patients analysis
ENSG00000026652.15	3	Not in all-patients analysis
ENSG00000026751.17	22	In all-patients analysis
ENSG00000026950.17	3	Not in all-patients analysis
ENSG00000027001.10	9	Not in all-patients analysis
ENSG00000027075.15	9	Not in all-patients analysis
ENSG00000027697.14	8	Not in all-patients analysis
ENSG00000027847.14	3	Not in all-patients analysis
ENSG00000027869.11	17	In all-patients analysis
ENSG00000028137.19	18	Not in all-patients analysis
ENSG00000028203.18	1	Not in all-patients analysis
ENSG00000028277.21	14	Not in all-patients analysis
ENSG00000028310.18	3	Not in all-patients analysis
ENSG00000028528.15	1	Not in all-patients analysis
ENSG00000028839.10	2	Not in all-patients analysis
ENSG00000029153.14	15	Not in all-patients analysis
ENSG00000029363.17	3	Not in all-patients analysis
ENSG00000029534.20	2	Not in all-patients analysis
ENSG00000029639.11	14	Not in all-patients analysis
ENSG00000029725.17	10	Not in all-patients analysis
ENSG00000029993.15	18	Not in all-patients analysis
ENSG00000030304.14	3	In all-patients analysis
ENSG00000030419.16	6	Not in all-patients analysis
ENSG00000031081.11	8	Not in all-patients analysis
ENSG00000031698.13	2	Not in all-patients analysis
ENSG00000032219.19	16	Not in all-patients analysis
ENSG00000032444.16	3	Not in all-patients analysis
ENSG00000032742.17	15	Not in all-patients analysis
ENSG00000033011.12	1	Not in all-patients analysis
ENSG00000033030.15	3	Not in all-patients analysis
ENSG00000033050.9	1	Not in all-patients analysis
ENSG00000033122.20	9	In all-patients analysis
ENSG00000033170.17	7	Not in all-patients analysis
ENSG00000033178.13	2	Not in all-patients analysis
ENSG00000033327.13	1	Not in all-patients analysis
ENSG00000033800.13	1	Not in all-patients analysis
ENSG00000033867.16	2	Not in all-patients analysis
ENSG00000034053.14	16	In all-patients analysis
ENSG00000034152.19	26	In all-patients analysis
ENSG00000034239.11	19	In all-patients analysis
ENSG00000034510.6	5	Not in all-patients analysis
ENSG00000034533.11	2	Not in all-patients analysis
ENSG00000034677.13	4	Not in all-patients analysis
ENSG00000034693.15	14	Not in all-patients analysis
ENSG00000034713.8	3	Not in all-patients analysis
ENSG00000035115.22	50	In all-patients analysis
ENSG00000035141.8	1	Not in all-patients analysis
ENSG00000035403.17	11	Not in all-patients analysis
ENSG00000035681.9	4	Not in all-patients analysis
ENSG00000035720.8	10	In all-patients analysis
ENSG00000035862.12	22	Not in all-patients analysis
ENSG00000036054.13	3	Not in all-patients analysis
ENSG00000036257.13	2	Not in all-patients analysis
ENSG00000036448.10	59	In all-patients analysis
ENSG00000036473.8	31	In all-patients analysis
ENSG00000036530.9	6	Not in all-patients analysis
ENSG00000036549.13	1	Not in all-patients analysis
ENSG00000036672.16	25	In all-patients analysis
ENSG00000036828.16	20	In all-patients analysis
ENSG00000037042.9	1	Not in all-patients analysis
ENSG00000037241.7	3	Not in all-patients analysis
ENSG00000037280.16	14	Not in all-patients analysis
ENSG00000037474.15	4	Not in all-patients analysis
ENSG00000037637.11	2	Not in all-patients analysis
ENSG00000037897.17	1	Not in all-patients analysis
ENSG00000038002.9	1	Not in all-patients analysis
ENSG00000038210.14	9	Not in all-patients analysis
ENSG00000038219.13	3	Not in all-patients analysis
ENSG00000038274.17	3	Not in all-patients analysis
ENSG00000038295.8	2	Not in all-patients analysis
ENSG00000038358.15	2	Not in all-patients analysis
ENSG00000038382.20	2	Not in all-patients analysis
ENSG00000038427.16	8	Not in all-patients analysis
ENSG00000038532.16	2	Not in all-patients analysis
ENSG00000038945.15	17	Not in all-patients analysis
ENSG00000039068.19	27	In all-patients analysis
ENSG00000039139.9	14	Not in all-patients analysis
ENSG00000039319.17	4	Not in all-patients analysis
ENSG00000039523.20	6	Not in all-patients analysis
ENSG00000039537.13	50	In all-patients analysis
ENSG00000039560.14	1	Not in all-patients analysis
ENSG00000039650.12	2	Not in all-patients analysis
ENSG00000040487.13	6	Not in all-patients analysis
ENSG00000040531.15	3	Not in all-patients analysis
ENSG00000040608.14	14	Not in all-patients analysis
ENSG00000040633.13	5	Not in all-patients analysis
ENSG00000040933.15	2	Not in all-patients analysis
ENSG00000041353.10	17	Not in all-patients analysis
ENSG00000041515.16	31	In all-patients analysis
ENSG00000041802.11	4	Not in all-patients analysis
ENSG00000041880.14	6	Not in all-patients analysis
ENSG00000041982.16	8	Not in all-patients analysis
ENSG00000041988.15	6	Not in all-patients analysis
ENSG00000042062.13	69	In all-patients analysis
ENSG00000042286.15	2	Not in all-patients analysis
ENSG00000042317.17	9	Not in all-patients analysis
ENSG00000042429.12	1	Not in all-patients analysis
ENSG00000042445.14	17	Not in all-patients analysis
ENSG00000042493.16	3	Not in all-patients analysis
ENSG00000042753.11	2	Not in all-patients analysis
ENSG00000042781.14	37	In all-patients analysis
ENSG00000042832.12	2	Not in all-patients analysis
ENSG00000042980.13	11	Not in all-patients analysis
ENSG00000043093.15	2	Not in all-patients analysis
ENSG00000043143.20	1	Not in all-patients analysis
ENSG00000043462.12	22	Not in all-patients analysis
ENSG00000043514.17	2	Not in all-patients analysis
ENSG00000043591.6	25	In all-patients analysis
ENSG00000044012.4	17	In all-patients analysis
ENSG00000044115.21	1	Not in all-patients analysis
ENSG00000044446.12	5	Not in all-patients analysis
ENSG00000044459.15	10	Not in all-patients analysis
ENSG00000044524.11	33	In all-patients analysis
ENSG00000046604.13	5	Not in all-patients analysis
ENSG00000046647.13	3	Not in all-patients analysis
ENSG00000046651.15	2	Not in all-patients analysis
ENSG00000046653.15	18	In all-patients analysis
ENSG00000046889.19	6	Not in all-patients analysis
ENSG00000047188.16	4	Not in all-patients analysis
ENSG00000047346.12	13	Not in all-patients analysis
ENSG00000047365.12	19	Not in all-patients analysis
ENSG00000047410.14	1	Not in all-patients analysis
ENSG00000047457.14	33	In all-patients analysis
ENSG00000047579.19	1	Not in all-patients analysis
ENSG00000047597.7	5	Not in all-patients analysis
ENSG00000047621.12	1	Not in all-patients analysis
ENSG00000047634.15	5	Not in all-patients analysis
ENSG00000047648.23	3	Not in all-patients analysis
ENSG00000047932.14	2	Not in all-patients analysis
ENSG00000048052.21	20	In all-patients analysis
ENSG00000048162.20	6	Not in all-patients analysis
ENSG00000048342.16	3	Not in all-patients analysis
ENSG00000048405.10	2	Not in all-patients analysis
ENSG00000048462.11	3	In all-patients analysis
ENSG00000048649.13	2	Not in all-patients analysis
ENSG00000048707.15	6	Not in all-patients analysis
ENSG00000048740.18	18	Not in all-patients analysis
ENSG00000049089.15	7	Not in all-patients analysis
ENSG00000049130.16	2	Not in all-patients analysis
ENSG00000049192.15	3	Not in all-patients analysis
ENSG00000049239.12	15	Not in all-patients analysis
ENSG00000049246.14	25	Not in all-patients analysis
ENSG00000049247.13	2	Not in all-patients analysis
ENSG00000049249.8	2	Not in all-patients analysis
ENSG00000049283.18	2	Not in all-patients analysis
ENSG00000049323.16	27	In all-patients analysis
ENSG00000049449.9	9	Not in all-patients analysis
ENSG00000049540.17	25	In all-patients analysis
ENSG00000049618.23	4	Not in all-patients analysis
ENSG00000049656.14	3	Not in all-patients analysis
ENSG00000049759.18	2	Not in all-patients analysis
ENSG00000049768.16	12	Not in all-patients analysis
ENSG00000049860.14	2	Not in all-patients analysis
ENSG00000049883.15	2	Not in all-patients analysis
ENSG00000050165.18	16	Not in all-patients analysis
ENSG00000050327.15	4	Not in all-patients analysis
ENSG00000050344.9	4	Not in all-patients analysis
ENSG00000050393.11	3	Not in all-patients analysis
ENSG00000050405.13	4	Not in all-patients analysis
ENSG00000050426.16	2	Not in all-patients analysis
ENSG00000050438.17	1	Not in all-patients analysis
ENSG00000050555.18	27	In all-patients analysis
ENSG00000050628.20	2	Not in all-patients analysis
ENSG00000050730.16	2	In all-patients analysis
ENSG00000050767.17	6	In all-patients analysis
ENSG00000050820.17	9	Not in all-patients analysis
ENSG00000051009.10	10	Not in all-patients analysis
ENSG00000051108.15	16	Not in all-patients analysis
ENSG00000051128.19	4	Not in all-patients analysis
ENSG00000051382.9	1	Not in all-patients analysis
ENSG00000051523.11	20	Not in all-patients analysis
ENSG00000051620.11	18	Not in all-patients analysis
ENSG00000052126.14	6	Not in all-patients analysis
ENSG00000052344.16	39	In all-patients analysis
ENSG00000052723.11	1	Not in all-patients analysis
ENSG00000052749.14	6	Not in all-patients analysis
ENSG00000052795.13	34	In all-patients analysis
ENSG00000052802.13	22	Not in all-patients analysis
ENSG00000052841.15	3	Not in all-patients analysis
ENSG00000053254.15	5	Not in all-patients analysis
ENSG00000053371.12	12	Not in all-patients analysis
ENSG00000053372.5	3	Not in all-patients analysis
ENSG00000053501.13	4	Not in all-patients analysis
ENSG00000053702.15	3	Not in all-patients analysis
ENSG00000053747.16	1	Not in all-patients analysis
ENSG00000053770.12	2	Not in all-patients analysis
ENSG00000053900.10	2	Not in all-patients analysis
ENSG00000053918.18	3	Not in all-patients analysis
ENSG00000054118.15	1	Not in all-patients analysis
ENSG00000054148.18	1	Not in all-patients analysis
ENSG00000054219.11	3	Not in all-patients analysis
ENSG00000054267.22	2	Not in all-patients analysis
ENSG00000054277.14	4	Not in all-patients analysis
ENSG00000054282.16	2	Not in all-patients analysis
ENSG00000054598.9	7	Not in all-patients analysis
ENSG00000054611.14	2	Not in all-patients analysis
ENSG00000054654.17	10	Not in all-patients analysis
ENSG00000054690.14	3	Not in all-patients analysis
ENSG00000054793.14	2	Not in all-patients analysis
ENSG00000054803.4	7	In all-patients analysis
ENSG00000054938.15	16	Not in all-patients analysis
ENSG00000054967.13	5	Not in all-patients analysis
ENSG00000054983.17	11	Not in all-patients analysis
ENSG00000055044.11	9	Not in all-patients analysis
ENSG00000055130.17	2	Not in all-patients analysis
ENSG00000055163.20	41	In all-patients analysis
ENSG00000055208.19	12	Not in all-patients analysis
ENSG00000055211.14	6	Not in all-patients analysis
ENSG00000055483.19	4	Not in all-patients analysis
ENSG00000055609.18	2	Not in all-patients analysis
ENSG00000055732.13	5	In all-patients analysis
ENSG00000055917.15	1	Not in all-patients analysis
ENSG00000055950.16	6	Not in all-patients analysis
ENSG00000055955.17	26	In all-patients analysis
ENSG00000055957.11	28	In all-patients analysis
ENSG00000056558.11	6	Not in all-patients analysis
ENSG00000056736.10	5	Not in all-patients analysis
ENSG00000056972.20	6	Not in all-patients analysis
ENSG00000056998.20	18	Not in all-patients analysis
ENSG00000057019.16	4	Not in all-patients analysis
ENSG00000057252.13	3	Not in all-patients analysis
ENSG00000057294.14	7	Not in all-patients analysis
ENSG00000057593.13	30	In all-patients analysis
ENSG00000057608.17	2	Not in all-patients analysis
ENSG00000057657.17	9	Not in all-patients analysis
ENSG00000057663.16	4	Not in all-patients analysis
ENSG00000057704.13	5	Not in all-patients analysis
ENSG00000057757.10	9	Not in all-patients analysis
ENSG00000058056.9	4	Not in all-patients analysis
ENSG00000058063.16	3	Not in all-patients analysis
ENSG00000058085.15	24	In all-patients analysis
ENSG00000058091.17	1	Not in all-patients analysis
ENSG00000058272.19	1	Not in all-patients analysis
ENSG00000058404.20	57	In all-patients analysis
ENSG00000058453.17	2	Not in all-patients analysis
ENSG00000058600.16	1	Not in all-patients analysis
ENSG00000058668.14	6	Not in all-patients analysis
ENSG00000058673.16	1	Not in all-patients analysis
ENSG00000058729.11	1	Not in all-patients analysis
ENSG00000058799.15	1	Not in all-patients analysis
ENSG00000058866.15	7	Not in all-patients analysis
ENSG00000059122.16	1	Not in all-patients analysis
ENSG00000059145.18	3	Not in all-patients analysis
ENSG00000059377.17	16	Not in all-patients analysis
ENSG00000059573.9	2	Not in all-patients analysis
ENSG00000059691.12	10	Not in all-patients analysis
ENSG00000059728.11	9	Not in all-patients analysis
ENSG00000059758.8	5	Not in all-patients analysis
ENSG00000059769.20	39	In all-patients analysis
ENSG00000059804.16	16	Not in all-patients analysis
ENSG00000059915.17	9	Not in all-patients analysis
ENSG00000060069.16	4	Not in all-patients analysis
ENSG00000060138.13	19	Not in all-patients analysis
ENSG00000060140.9	1	In all-patients analysis
ENSG00000060339.14	5	Not in all-patients analysis
ENSG00000060491.16	6	Not in all-patients analysis
ENSG00000060558.4	4	Not in all-patients analysis
ENSG00000060566.14	20	Not in all-patients analysis
ENSG00000060642.10	24	Not in all-patients analysis
ENSG00000060656.20	15	Not in all-patients analysis
ENSG00000060688.13	1	Not in all-patients analysis
ENSG00000060709.15	5	Not in all-patients analysis
ENSG00000060762.19	51	In all-patients analysis
ENSG00000060971.18	53	In all-patients analysis
ENSG00000061273.18	5	Not in all-patients analysis
ENSG00000061337.15	1	Not in all-patients analysis
ENSG00000061455.11	4	Not in all-patients analysis
ENSG00000061794.13	8	Not in all-patients analysis
ENSG00000061918.13	17	Not in all-patients analysis
ENSG00000061936.9	1	Not in all-patients analysis
ENSG00000061938.19	20	Not in all-patients analysis
ENSG00000061987.16	1	Not in all-patients analysis
ENSG00000062096.15	30	In all-patients analysis
ENSG00000062282.15	28	In all-patients analysis
ENSG00000062370.16	1	Not in all-patients analysis
ENSG00000062524.16	53	In all-patients analysis
ENSG00000062650.19	1	Not in all-patients analysis
ENSG00000062716.13	10	Not in all-patients analysis
ENSG00000062725.10	4	Not in all-patients analysis
ENSG00000063046.17	3	Not in all-patients analysis
ENSG00000063127.16	35	In all-patients analysis
ENSG00000063169.10	2	Not in all-patients analysis
ENSG00000063176.16	13	Not in all-patients analysis
ENSG00000063177.13	4	Not in all-patients analysis
ENSG00000063180.9	5	Not in all-patients analysis
ENSG00000063241.8	16	Not in all-patients analysis
ENSG00000063245.14	10	Not in all-patients analysis
ENSG00000063587.14	5	Not in all-patients analysis
ENSG00000063660.9	26	In all-patients analysis
ENSG00000063761.16	4	Not in all-patients analysis
ENSG00000063854.13	36	In all-patients analysis
ENSG00000064012.22	1	Not in all-patients analysis
ENSG00000064042.18	28	In all-patients analysis
ENSG00000064115.11	8	Not in all-patients analysis
ENSG00000064199.6	1	Not in all-patients analysis
ENSG00000064201.15	9	Not in all-patients analysis
ENSG00000064205.10	13	In all-patients analysis
ENSG00000064225.12	44	In all-patients analysis
ENSG00000064270.12	3	In all-patients analysis
ENSG00000064300.9	57	In all-patients analysis
ENSG00000064309.14	1	Not in all-patients analysis
ENSG00000064393.16	3	Not in all-patients analysis
ENSG00000064490.14	1	Not in all-patients analysis
ENSG00000064545.15	3	Not in all-patients analysis
ENSG00000064547.14	16	Not in all-patients analysis
ENSG00000064607.17	1	Not in all-patients analysis
ENSG00000064651.14	13	Not in all-patients analysis
ENSG00000064652.11	1	Not in all-patients analysis
ENSG00000064655.19	43	In all-patients analysis
ENSG00000064666.15	13	Not in all-patients analysis
ENSG00000064687.13	6	Not in all-patients analysis
ENSG00000064726.10	2	Not in all-patients analysis
ENSG00000064763.11	3	Not in all-patients analysis
ENSG00000064787.13	3	Not in all-patients analysis
ENSG00000064932.16	12	Not in all-patients analysis
ENSG00000064933.17	1	Not in all-patients analysis
ENSG00000064961.19	4	Not in all-patients analysis
ENSG00000064989.13	9	Not in all-patients analysis
ENSG00000064999.15	10	Not in all-patients analysis
ENSG00000065054.14	31	In all-patients analysis
ENSG00000065057.9	26	In all-patients analysis
ENSG00000065060.17	1	Not in all-patients analysis
ENSG00000065150.21	6	Not in all-patients analysis
ENSG00000065154.12	47	In all-patients analysis
ENSG00000065183.16	6	Not in all-patients analysis
ENSG00000065243.20	1	Not in all-patients analysis
ENSG00000065268.10	6	Not in all-patients analysis
ENSG00000065308.5	14	Not in all-patients analysis
ENSG00000065320.9	11	Not in all-patients analysis
ENSG00000065325.13	23	In all-patients analysis
ENSG00000065357.20	15	Not in all-patients analysis
ENSG00000065361.15	2	Not in all-patients analysis
ENSG00000065413.20	9	Not in all-patients analysis
ENSG00000065427.14	2	Not in all-patients analysis
ENSG00000065485.20	20	Not in all-patients analysis
ENSG00000065518.8	2	Not in all-patients analysis
ENSG00000065526.12	2	Not in all-patients analysis
ENSG00000065534.18	17	Not in all-patients analysis
ENSG00000065548.18	1	Not in all-patients analysis
ENSG00000065559.15	18	Not in all-patients analysis
ENSG00000065613.15	6	Not in all-patients analysis
ENSG00000065618.21	2	Not in all-patients analysis
ENSG00000065621.15	22	Not in all-patients analysis
ENSG00000065665.21	8	Not in all-patients analysis
ENSG00000065675.15	13	In all-patients analysis
ENSG00000065717.15	18	Not in all-patients analysis
ENSG00000065802.12	18	Not in all-patients analysis
ENSG00000065809.13	9	Not in all-patients analysis
ENSG00000065833.9	7	Not in all-patients analysis
ENSG00000065882.16	3	Not in all-patients analysis
ENSG00000065883.16	1	Not in all-patients analysis
ENSG00000065911.12	11	Not in all-patients analysis
ENSG00000065923.10	3	Not in all-patients analysis
ENSG00000065970.9	3	Not in all-patients analysis
ENSG00000065978.19	2	Not in all-patients analysis
ENSG00000065989.16	15	Not in all-patients analysis
ENSG00000066027.12	1	Not in all-patients analysis
ENSG00000066032.18	1	Not in all-patients analysis
ENSG00000066056.14	6	Not in all-patients analysis
ENSG00000066084.13	2	Not in all-patients analysis
ENSG00000066185.13	27	In all-patients analysis
ENSG00000066248.15	5	Not in all-patients analysis
ENSG00000066294.14	14	Not in all-patients analysis
ENSG00000066336.11	19	Not in all-patients analysis
ENSG00000066382.16	2	Not in all-patients analysis
ENSG00000066422.5	1	Not in all-patients analysis
ENSG00000066427.24	3	Not in all-patients analysis
ENSG00000066455.13	1	Not in all-patients analysis
ENSG00000066468.22	34	In all-patients analysis
ENSG00000066557.6	4	Not in all-patients analysis
ENSG00000066583.12	17	Not in all-patients analysis
ENSG00000066629.17	21	Not in all-patients analysis
ENSG00000066651.20	12	Not in all-patients analysis
ENSG00000066697.14	1	Not in all-patients analysis
ENSG00000066735.14	7	In all-patients analysis
ENSG00000066739.12	11	Not in all-patients analysis
ENSG00000066813.14	27	In all-patients analysis
ENSG00000066923.17	24	In all-patients analysis
ENSG00000066926.11	10	Not in all-patients analysis
ENSG00000066933.16	7	Not in all-patients analysis
ENSG00000067048.17	15	In all-patients analysis
ENSG00000067057.17	3	Not in all-patients analysis
ENSG00000067064.11	2	Not in all-patients analysis
ENSG00000067066.17	2	Not in all-patients analysis
ENSG00000067082.15	30	In all-patients analysis
ENSG00000067113.17	5	Not in all-patients analysis
ENSG00000067141.17	5	Not in all-patients analysis
ENSG00000067167.8	2	Not in all-patients analysis
ENSG00000067177.15	8	Not in all-patients analysis
ENSG00000067182.8	20	Not in all-patients analysis
ENSG00000067191.16	2	Not in all-patients analysis
ENSG00000067208.14	6	Not in all-patients analysis
ENSG00000067221.14	1	Not in all-patients analysis
ENSG00000067225.18	1	Not in all-patients analysis
ENSG00000067334.14	2	Not in all-patients analysis
ENSG00000067445.21	4	Not in all-patients analysis
ENSG00000067533.6	1	Not in all-patients analysis
ENSG00000067606.17	16	Not in all-patients analysis
ENSG00000067646.12	15	In all-patients analysis
ENSG00000067715.14	12	Not in all-patients analysis
ENSG00000067798.16	6	Not in all-patients analysis
ENSG00000067829.19	1	Not in all-patients analysis
ENSG00000067836.12	9	Not in all-patients analysis
ENSG00000067840.12	35	In all-patients analysis
ENSG00000067900.8	2	Not in all-patients analysis
ENSG00000067992.15	6	Not in all-patients analysis
ENSG00000068001.14	3	Not in all-patients analysis
ENSG00000068024.16	3	Not in all-patients analysis
ENSG00000068028.17	1	Not in all-patients analysis
ENSG00000068078.18	20	Not in all-patients analysis
ENSG00000068120.15	2	Not in all-patients analysis
ENSG00000068137.15	6	Not in all-patients analysis
ENSG00000068305.17	2	Not in all-patients analysis
ENSG00000068366.20	2	Not in all-patients analysis
ENSG00000068383.19	8	Not in all-patients analysis
ENSG00000068438.15	1	Not in all-patients analysis
ENSG00000068615.18	14	In all-patients analysis
ENSG00000068650.18	1	Not in all-patients analysis
ENSG00000068697.7	3	Not in all-patients analysis
ENSG00000068724.17	1	Not in all-patients analysis
ENSG00000068784.13	2	Not in all-patients analysis
ENSG00000068831.19	31	In all-patients analysis
ENSG00000068878.15	6	Not in all-patients analysis
ENSG00000068903.20	1	Not in all-patients analysis
ENSG00000068971.14	1	Not in all-patients analysis
ENSG00000068976.14	6	In all-patients analysis
ENSG00000069020.18	23	Not in all-patients analysis
ENSG00000069122.19	4	Not in all-patients analysis
ENSG00000069188.17	4	In all-patients analysis
ENSG00000069275.13	1	Not in all-patients analysis
ENSG00000069345.12	7	Not in all-patients analysis
ENSG00000069399.15	22	Not in all-patients analysis
ENSG00000069424.15	28	In all-patients analysis
ENSG00000069431.11	40	In all-patients analysis
ENSG00000069493.15	11	Not in all-patients analysis
ENSG00000069535.14	20	Not in all-patients analysis
ENSG00000069667.16	30	In all-patients analysis
ENSG00000069696.7	4	Not in all-patients analysis
ENSG00000069702.11	36	In all-patients analysis
ENSG00000069849.11	7	Not in all-patients analysis
ENSG00000069869.16	5	Not in all-patients analysis
ENSG00000069943.10	2	Not in all-patients analysis
ENSG00000069966.18	1	Not in all-patients analysis
ENSG00000069974.16	20	Not in all-patients analysis
ENSG00000069998.12	7	Not in all-patients analysis
ENSG00000070018.9	16	Not in all-patients analysis
ENSG00000070031.4	1	In all-patients analysis
ENSG00000070081.17	1	Not in all-patients analysis
ENSG00000070087.14	23	Not in all-patients analysis
ENSG00000070159.14	21	Not in all-patients analysis
ENSG00000070182.21	3	Not in all-patients analysis
ENSG00000070190.13	15	Not in all-patients analysis
ENSG00000070193.5	5	In all-patients analysis
ENSG00000070214.16	3	Not in all-patients analysis
ENSG00000070269.14	1	Not in all-patients analysis
ENSG00000070366.14	4	Not in all-patients analysis
ENSG00000070371.16	3	Not in all-patients analysis
ENSG00000070404.10	22	In all-patients analysis
ENSG00000070423.18	8	Not in all-patients analysis
ENSG00000070444.15	4	Not in all-patients analysis
ENSG00000070476.15	7	Not in all-patients analysis
ENSG00000070495.14	1	Not in all-patients analysis
ENSG00000070501.12	15	Not in all-patients analysis
ENSG00000070526.15	6	In all-patients analysis
ENSG00000070540.13	2	Not in all-patients analysis
ENSG00000070601.10	8	Not in all-patients analysis
ENSG00000070610.14	1	Not in all-patients analysis
ENSG00000070614.15	1	Not in all-patients analysis
ENSG00000070669.17	1	Not in all-patients analysis
ENSG00000070718.12	1	Not in all-patients analysis
ENSG00000070729.14	1	In all-patients analysis
ENSG00000070731.11	2	Not in all-patients analysis
ENSG00000070756.16	1	Not in all-patients analysis
ENSG00000070759.17	15	Not in all-patients analysis
ENSG00000070761.8	20	Not in all-patients analysis
ENSG00000070778.13	10	Not in all-patients analysis
ENSG00000070785.17	6	Not in all-patients analysis
ENSG00000070808.16	1	In all-patients analysis
ENSG00000070814.21	3	Not in all-patients analysis
ENSG00000070961.15	1	Not in all-patients analysis
ENSG00000071051.14	13	Not in all-patients analysis
ENSG00000071073.13	1	Not in all-patients analysis
ENSG00000071082.11	7	Not in all-patients analysis
ENSG00000071205.12	41	In all-patients analysis
ENSG00000071242.12	12	Not in all-patients analysis
ENSG00000071243.16	2	Not in all-patients analysis
ENSG00000071246.11	7	Not in all-patients analysis
ENSG00000071282.12	7	Not in all-patients analysis
ENSG00000071537.14	1	Not in all-patients analysis
ENSG00000071575.11	7	Not in all-patients analysis
ENSG00000071626.16	3	Not in all-patients analysis
ENSG00000071655.18	8	Not in all-patients analysis
ENSG00000071859.15	2	Not in all-patients analysis
ENSG00000071889.16	4	Not in all-patients analysis
ENSG00000071894.17	1	Not in all-patients analysis
ENSG00000071909.18	6	In all-patients analysis
ENSG00000071967.12	34	In all-patients analysis
ENSG00000071991.9	40	In all-patients analysis
ENSG00000071994.11	1	Not in all-patients analysis
ENSG00000072042.13	9	Not in all-patients analysis
ENSG00000072062.14	4	Not in all-patients analysis
ENSG00000072071.16	5	Not in all-patients analysis
ENSG00000072080.11	48	In all-patients analysis
ENSG00000072110.13	7	Not in all-patients analysis
ENSG00000072133.11	23	In all-patients analysis
ENSG00000072134.15	2	Not in all-patients analysis
ENSG00000072135.13	5	Not in all-patients analysis
ENSG00000072163.19	27	In all-patients analysis
ENSG00000072195.15	13	In all-patients analysis
ENSG00000072201.14	10	Not in all-patients analysis
ENSG00000072210.19	17	Not in all-patients analysis
ENSG00000072310.17	12	Not in all-patients analysis
ENSG00000072315.3	5	In all-patients analysis
ENSG00000072364.13	1	Not in all-patients analysis
ENSG00000072401.15	2	Not in all-patients analysis
ENSG00000072415.9	4	Not in all-patients analysis
ENSG00000072422.17	16	Not in all-patients analysis
ENSG00000072506.13	23	Not in all-patients analysis
ENSG00000072609.17	5	Not in all-patients analysis
ENSG00000072657.9	15	In all-patients analysis
ENSG00000072694.21	48	In all-patients analysis
ENSG00000072736.19	7	Not in all-patients analysis
ENSG00000072778.20	41	In all-patients analysis
ENSG00000072786.13	5	Not in all-patients analysis
ENSG00000072818.12	25	In all-patients analysis
ENSG00000072840.13	33	In all-patients analysis
ENSG00000072849.11	6	Not in all-patients analysis
ENSG00000072858.10	6	Not in all-patients analysis
ENSG00000072952.18	8	Not in all-patients analysis
ENSG00000072954.7	5	Not in all-patients analysis
ENSG00000073008.15	3	Not in all-patients analysis
ENSG00000073060.16	2	Not in all-patients analysis
ENSG00000073146.16	5	Not in all-patients analysis
ENSG00000073150.14	14	Not in all-patients analysis
ENSG00000073169.14	21	Not in all-patients analysis
ENSG00000073331.18	16	Not in all-patients analysis
ENSG00000073350.13	3	Not in all-patients analysis
ENSG00000073417.15	5	Not in all-patients analysis
ENSG00000073578.17	30	In all-patients analysis
ENSG00000073605.18	31	In all-patients analysis
ENSG00000073614.13	4	Not in all-patients analysis
ENSG00000073670.14	1	Not in all-patients analysis
ENSG00000073711.11	8	Not in all-patients analysis
ENSG00000073712.15	18	Not in all-patients analysis
ENSG00000073734.10	25	In all-patients analysis
ENSG00000073737.16	3	Not in all-patients analysis
ENSG00000073754.6	45	In all-patients analysis
ENSG00000073756.12	34	In all-patients analysis
ENSG00000073792.15	6	Not in all-patients analysis
ENSG00000073803.14	3	Not in all-patients analysis
ENSG00000073849.15	17	Not in all-patients analysis
ENSG00000073861.3	13	In all-patients analysis
ENSG00000073910.22	7	Not in all-patients analysis
ENSG00000073921.18	1	Not in all-patients analysis
ENSG00000074047.21	11	In all-patients analysis
ENSG00000074071.14	9	Not in all-patients analysis
ENSG00000074181.9	1	Not in all-patients analysis
ENSG00000074219.13	4	Not in all-patients analysis
ENSG00000074276.10	56	In all-patients analysis
ENSG00000074356.17	2	Not in all-patients analysis
ENSG00000074370.18	23	In all-patients analysis
ENSG00000074416.14	24	In all-patients analysis
ENSG00000074527.12	30	In all-patients analysis
ENSG00000074582.14	1	Not in all-patients analysis
ENSG00000074621.14	3	Not in all-patients analysis
ENSG00000074657.13	5	Not in all-patients analysis
ENSG00000074660.16	12	Not in all-patients analysis
ENSG00000074695.6	16	Not in all-patients analysis
ENSG00000074696.13	1	Not in all-patients analysis
ENSG00000074706.13	16	In all-patients analysis
ENSG00000074755.15	8	Not in all-patients analysis
ENSG00000074800.16	5	Not in all-patients analysis
ENSG00000074803.20	5	In all-patients analysis
ENSG00000074842.8	1	Not in all-patients analysis
ENSG00000074855.11	1	Not in all-patients analysis
ENSG00000074935.14	50	In all-patients analysis
ENSG00000074964.17	25	Not in all-patients analysis
ENSG00000074966.11	12	In all-patients analysis
ENSG00000075142.13	5	Not in all-patients analysis
ENSG00000075213.11	2	Not in all-patients analysis
ENSG00000075223.14	11	In all-patients analysis
ENSG00000075234.17	19	Not in all-patients analysis
ENSG00000075239.14	47	In all-patients analysis
ENSG00000075240.17	36	In all-patients analysis
ENSG00000075275.16	16	Not in all-patients analysis
ENSG00000075292.19	3	Not in all-patients analysis
ENSG00000075336.12	1	Not in all-patients analysis
ENSG00000075340.23	1	Not in all-patients analysis
ENSG00000075388.4	1	Not in all-patients analysis
ENSG00000075391.16	1	Not in all-patients analysis
ENSG00000075399.14	22	Not in all-patients analysis
ENSG00000075407.18	3	Not in all-patients analysis
ENSG00000075413.18	3	Not in all-patients analysis
ENSG00000075415.12	1	Not in all-patients analysis
ENSG00000075420.13	6	Not in all-patients analysis
ENSG00000075426.12	13	Not in all-patients analysis
ENSG00000075539.15	1	Not in all-patients analysis
ENSG00000075618.18	7	Not in all-patients analysis
ENSG00000075624.16	3	Not in all-patients analysis
ENSG00000075643.6	14	Not in all-patients analysis
ENSG00000075651.16	25	In all-patients analysis
ENSG00000075673.11	3	Not in all-patients analysis
ENSG00000075711.21	3	Not in all-patients analysis
ENSG00000075826.17	29	In all-patients analysis
ENSG00000075884.14	30	In all-patients analysis
ENSG00000075886.11	1	In all-patients analysis
ENSG00000075891.21	2	Not in all-patients analysis
ENSG00000076043.10	4	Not in all-patients analysis
ENSG00000076053.10	8	Not in all-patients analysis
ENSG00000076067.13	10	Not in all-patients analysis
ENSG00000076248.10	2	Not in all-patients analysis
ENSG00000076258.10	23	In all-patients analysis
ENSG00000076321.11	7	Not in all-patients analysis
ENSG00000076344.16	27	In all-patients analysis
ENSG00000076351.13	1	Not in all-patients analysis
ENSG00000076356.7	1	Not in all-patients analysis
ENSG00000076382.17	2	Not in all-patients analysis
ENSG00000076554.15	1	Not in all-patients analysis
ENSG00000076555.15	36	In all-patients analysis
ENSG00000076604.15	8	Not in all-patients analysis
ENSG00000076641.4	7	Not in all-patients analysis
ENSG00000076650.7	1	Not in all-patients analysis
ENSG00000076662.10	15	Not in all-patients analysis
ENSG00000076685.18	8	Not in all-patients analysis
ENSG00000076706.17	4	Not in all-patients analysis
ENSG00000076716.9	27	In all-patients analysis
ENSG00000076770.14	5	Not in all-patients analysis
ENSG00000076826.9	11	Not in all-patients analysis
ENSG00000076864.19	14	Not in all-patients analysis
ENSG00000076924.12	1	Not in all-patients analysis
ENSG00000076928.17	7	Not in all-patients analysis
ENSG00000076944.16	5	Not in all-patients analysis
ENSG00000076984.17	2	Not in all-patients analysis
ENSG00000077044.10	4	Not in all-patients analysis
ENSG00000077063.11	24	In all-patients analysis
ENSG00000077092.19	24	In all-patients analysis
ENSG00000077097.15	2	Not in all-patients analysis
ENSG00000077147.16	5	Not in all-patients analysis
ENSG00000077150.20	2	Not in all-patients analysis
ENSG00000077157.22	8	Not in all-patients analysis
ENSG00000077238.14	34	In all-patients analysis
ENSG00000077264.15	5	Not in all-patients analysis
ENSG00000077274.9	13	In all-patients analysis
ENSG00000077312.9	2	Not in all-patients analysis
ENSG00000077348.9	3	Not in all-patients analysis
ENSG00000077380.15	1	Not in all-patients analysis
ENSG00000077420.16	14	Not in all-patients analysis
ENSG00000077454.16	3	Not in all-patients analysis
ENSG00000077458.13	7	Not in all-patients analysis
ENSG00000077463.15	1	Not in all-patients analysis
ENSG00000077522.13	2	Not in all-patients analysis
ENSG00000077585.14	12	Not in all-patients analysis
ENSG00000077616.11	14	In all-patients analysis
ENSG00000077684.16	19	Not in all-patients analysis
ENSG00000077721.16	1	Not in all-patients analysis
ENSG00000077782.20	31	In all-patients analysis
ENSG00000077942.19	18	Not in all-patients analysis
ENSG00000077943.8	9	Not in all-patients analysis
ENSG00000077984.6	24	In all-patients analysis
ENSG00000078018.20	2	Not in all-patients analysis
ENSG00000078043.16	2	Not in all-patients analysis
ENSG00000078053.17	4	In all-patients analysis
ENSG00000078061.13	6	Not in all-patients analysis
ENSG00000078070.13	17	Not in all-patients analysis
ENSG00000078098.14	1	Not in all-patients analysis
ENSG00000078114.18	34	In all-patients analysis
ENSG00000078124.12	1	Not in all-patients analysis
ENSG00000078142.13	2	Not in all-patients analysis
ENSG00000078177.14	9	Not in all-patients analysis
ENSG00000078237.7	5	Not in all-patients analysis
ENSG00000078304.19	1	Not in all-patients analysis
ENSG00000078401.7	11	Not in all-patients analysis
ENSG00000078487.17	15	Not in all-patients analysis
ENSG00000078549.14	3	Not in all-patients analysis
ENSG00000078589.13	12	Not in all-patients analysis
ENSG00000078596.11	7	Not in all-patients analysis
ENSG00000078618.21	2	Not in all-patients analysis
ENSG00000078668.14	1	Not in all-patients analysis
ENSG00000078674.17	7	Not in all-patients analysis
ENSG00000078687.17	16	Not in all-patients analysis
ENSG00000078725.13	3	In all-patients analysis
ENSG00000078747.15	8	Not in all-patients analysis
ENSG00000078804.13	13	Not in all-patients analysis
ENSG00000078808.17	8	Not in all-patients analysis
ENSG00000078814.16	6	Not in all-patients analysis
ENSG00000078898.7	1	Not in all-patients analysis
ENSG00000078902.16	6	Not in all-patients analysis
ENSG00000078967.13	8	Not in all-patients analysis
ENSG00000079102.16	10	Not in all-patients analysis
ENSG00000079134.12	3	Not in all-patients analysis
ENSG00000079150.18	9	Not in all-patients analysis
ENSG00000079156.17	23	In all-patients analysis
ENSG00000079215.14	1	Not in all-patients analysis
ENSG00000079246.16	3	Not in all-patients analysis
ENSG00000079257.8	15	Not in all-patients analysis
ENSG00000079263.19	9	Not in all-patients analysis
ENSG00000079277.21	2	Not in all-patients analysis
ENSG00000079308.19	8	Not in all-patients analysis
ENSG00000079313.15	14	Not in all-patients analysis
ENSG00000079332.15	2	Not in all-patients analysis
ENSG00000079337.16	5	Not in all-patients analysis
ENSG00000079385.22	10	Not in all-patients analysis
ENSG00000079432.7	3	Not in all-patients analysis
ENSG00000079435.10	1	Not in all-patients analysis
ENSG00000079459.13	6	Not in all-patients analysis
ENSG00000079557.5	61	In all-patients analysis
ENSG00000079616.12	7	Not in all-patients analysis
ENSG00000079689.14	6	Not in all-patients analysis
ENSG00000079691.18	9	Not in all-patients analysis
ENSG00000079739.17	27	In all-patients analysis
ENSG00000079785.15	1	Not in all-patients analysis
ENSG00000079805.16	1	Not in all-patients analysis
ENSG00000079819.19	10	Not in all-patients analysis
ENSG00000079931.15	14	In all-patients analysis
ENSG00000079974.17	2	Not in all-patients analysis
ENSG00000079999.14	1	Not in all-patients analysis
ENSG00000080007.8	6	In all-patients analysis
ENSG00000080031.10	7	Not in all-patients analysis
ENSG00000080166.16	14	In all-patients analysis
ENSG00000080200.10	7	Not in all-patients analysis
ENSG00000080293.9	23	In all-patients analysis
ENSG00000080345.18	3	Not in all-patients analysis
ENSG00000080371.6	4	Not in all-patients analysis
ENSG00000080493.17	28	In all-patients analysis
ENSG00000080503.24	10	Not in all-patients analysis
ENSG00000080546.13	18	Not in all-patients analysis
ENSG00000080561.13	4	Not in all-patients analysis
ENSG00000080573.7	8	Not in all-patients analysis
ENSG00000080603.17	4	Not in all-patients analysis
ENSG00000080608.10	2	Not in all-patients analysis
ENSG00000080618.16	29	In all-patients analysis
ENSG00000080709.16	68	In all-patients analysis
ENSG00000080815.19	1	Not in all-patients analysis
ENSG00000080819.9	10	Not in all-patients analysis
ENSG00000080823.23	9	Not in all-patients analysis
ENSG00000080824.18	5	Not in all-patients analysis
ENSG00000080854.15	8	Not in all-patients analysis
ENSG00000080910.13	23	In all-patients analysis
ENSG00000081019.13	1	Not in all-patients analysis
ENSG00000081026.19	8	Not in all-patients analysis
ENSG00000081041.9	70	In all-patients analysis
ENSG00000081051.8	15	Not in all-patients analysis
ENSG00000081052.13	17	In all-patients analysis
ENSG00000081059.20	7	Not in all-patients analysis
ENSG00000081087.15	1	Not in all-patients analysis
ENSG00000081181.8	13	Not in all-patients analysis
ENSG00000081189.15	6	Not in all-patients analysis
ENSG00000081237.20	22	Not in all-patients analysis
ENSG00000081277.12	1	Not in all-patients analysis
ENSG00000081320.11	10	Not in all-patients analysis
ENSG00000081377.17	27	In all-patients analysis
ENSG00000081386.12	1	Not in all-patients analysis
ENSG00000081479.15	9	In all-patients analysis
ENSG00000081665.14	11	Not in all-patients analysis
ENSG00000081692.12	2	Not in all-patients analysis
ENSG00000081791.9	3	Not in all-patients analysis
ENSG00000081803.16	3	Not in all-patients analysis
ENSG00000081853.15	1	Not in all-patients analysis
ENSG00000081870.11	1	Not in all-patients analysis
ENSG00000081913.14	16	Not in all-patients analysis
ENSG00000081923.14	2	Not in all-patients analysis
ENSG00000081985.11	1	Not in all-patients analysis
ENSG00000082014.16	11	Not in all-patients analysis
ENSG00000082074.18	20	Not in all-patients analysis
ENSG00000082146.13	17	Not in all-patients analysis
ENSG00000082153.18	6	Not in all-patients analysis
ENSG00000082175.15	14	In all-patients analysis
ENSG00000082196.20	6	Not in all-patients analysis
ENSG00000082212.13	6	Not in all-patients analysis
ENSG00000082258.13	3	Not in all-patients analysis
ENSG00000082269.16	2	Not in all-patients analysis
ENSG00000082397.17	23	Not in all-patients analysis
ENSG00000082438.17	29	In all-patients analysis
ENSG00000082458.12	18	Not in all-patients analysis
ENSG00000082512.15	4	Not in all-patients analysis
ENSG00000082516.9	1	Not in all-patients analysis
ENSG00000082781.12	2	Not in all-patients analysis
ENSG00000082805.20	2	Not in all-patients analysis
ENSG00000082996.19	2	Not in all-patients analysis
ENSG00000083097.14	10	Not in all-patients analysis
ENSG00000083123.15	39	In all-patients analysis
ENSG00000083168.11	6	Not in all-patients analysis
ENSG00000083223.18	22	Not in all-patients analysis
ENSG00000083290.20	18	Not in all-patients analysis
ENSG00000083307.12	33	In all-patients analysis
ENSG00000083312.17	1	Not in all-patients analysis
ENSG00000083444.17	3	Not in all-patients analysis
ENSG00000083454.22	9	In all-patients analysis
ENSG00000083457.12	3	Not in all-patients analysis
ENSG00000083520.15	3	Not in all-patients analysis
ENSG00000083535.16	2	Not in all-patients analysis
ENSG00000083544.15	6	Not in all-patients analysis
ENSG00000083635.8	3	Not in all-patients analysis
ENSG00000083642.19	2	Not in all-patients analysis
ENSG00000083720.13	2	Not in all-patients analysis
ENSG00000083750.12	1	Not in all-patients analysis
ENSG00000083799.17	5	Not in all-patients analysis
ENSG00000083807.10	48	In all-patients analysis
ENSG00000083814.13	13	Not in all-patients analysis
ENSG00000083828.16	6	Not in all-patients analysis
ENSG00000083838.16	3	Not in all-patients analysis
ENSG00000083844.10	3	Not in all-patients analysis
ENSG00000083845.9	1	Not in all-patients analysis
ENSG00000083857.14	2	Not in all-patients analysis
ENSG00000083896.12	4	Not in all-patients analysis
ENSG00000083937.9	1	Not in all-patients analysis
ENSG00000084070.12	1	Not in all-patients analysis
ENSG00000084072.17	4	Not in all-patients analysis
ENSG00000084073.9	1	Not in all-patients analysis
ENSG00000084090.13	2	Not in all-patients analysis
ENSG00000084093.17	2	Not in all-patients analysis
ENSG00000084110.11	43	In all-patients analysis
ENSG00000084207.18	33	In all-patients analysis
ENSG00000084234.17	1	Not in all-patients analysis
ENSG00000084444.14	4	Not in all-patients analysis
ENSG00000084453.16	14	In all-patients analysis
ENSG00000084463.8	2	Not in all-patients analysis
ENSG00000084623.11	2	Not in all-patients analysis
ENSG00000084636.18	19	In all-patients analysis
ENSG00000084652.16	3	Not in all-patients analysis
ENSG00000084674.15	16	Not in all-patients analysis
ENSG00000084676.15	3	Not in all-patients analysis
ENSG00000084693.16	2	Not in all-patients analysis
ENSG00000084731.15	1	Not in all-patients analysis
ENSG00000084734.9	39	In all-patients analysis
ENSG00000084754.12	6	Not in all-patients analysis
ENSG00000084764.12	16	Not in all-patients analysis
ENSG00000084774.14	1	Not in all-patients analysis
ENSG00000085063.16	4	Not in all-patients analysis
ENSG00000085117.12	21	Not in all-patients analysis
ENSG00000085185.15	2	Not in all-patients analysis
ENSG00000085231.14	1	Not in all-patients analysis
ENSG00000085265.11	26	In all-patients analysis
ENSG00000085365.18	2	Not in all-patients analysis
ENSG00000085377.14	3	Not in all-patients analysis
ENSG00000085415.16	2	Not in all-patients analysis
ENSG00000085449.15	1	Not in all-patients analysis
ENSG00000085465.13	24	In all-patients analysis
ENSG00000085491.17	6	Not in all-patients analysis
ENSG00000085511.20	3	Not in all-patients analysis
ENSG00000085514.16	6	Not in all-patients analysis
ENSG00000085552.17	32	In all-patients analysis
ENSG00000085563.15	11	Not in all-patients analysis
ENSG00000085662.14	8	Not in all-patients analysis
ENSG00000085721.12	8	Not in all-patients analysis
ENSG00000085741.13	41	In all-patients analysis
ENSG00000085831.15	1	Not in all-patients analysis
ENSG00000085832.17	1	Not in all-patients analysis
ENSG00000085871.9	20	Not in all-patients analysis
ENSG00000085872.15	2	Not in all-patients analysis
ENSG00000085978.22	2	Not in all-patients analysis
ENSG00000085982.13	2	Not in all-patients analysis
ENSG00000085998.14	1	Not in all-patients analysis
ENSG00000086015.22	4	Not in all-patients analysis
ENSG00000086061.16	13	Not in all-patients analysis
ENSG00000086062.12	9	Not in all-patients analysis
ENSG00000086065.14	5	Not in all-patients analysis
ENSG00000086102.19	7	Not in all-patients analysis
ENSG00000086159.13	5	In all-patients analysis
ENSG00000086189.10	1	Not in all-patients analysis
ENSG00000086205.18	42	In all-patients analysis
ENSG00000086289.12	3	Not in all-patients analysis
ENSG00000086300.15	10	Not in all-patients analysis
ENSG00000086504.17	6	Not in all-patients analysis
ENSG00000086544.3	5	Not in all-patients analysis
ENSG00000086548.9	9	In all-patients analysis
ENSG00000086619.14	7	Not in all-patients analysis
ENSG00000086666.19	2	Not in all-patients analysis
ENSG00000086696.11	42	In all-patients analysis
ENSG00000086730.17	11	Not in all-patients analysis
ENSG00000086827.9	1	Not in all-patients analysis
ENSG00000086848.15	1	Not in all-patients analysis
ENSG00000087008.16	14	Not in all-patients analysis
ENSG00000087053.18	3	Not in all-patients analysis
ENSG00000087074.8	25	Not in all-patients analysis
ENSG00000087076.9	11	Not in all-patients analysis
ENSG00000087077.14	10	Not in all-patients analysis
ENSG00000087085.15	13	In all-patients analysis
ENSG00000087086.15	10	Not in all-patients analysis
ENSG00000087087.20	3	Not in all-patients analysis
ENSG00000087088.20	1	Not in all-patients analysis
ENSG00000087116.16	32	In all-patients analysis
ENSG00000087191.13	1	Not in all-patients analysis
ENSG00000087237.12	64	In all-patients analysis
ENSG00000087245.13	19	Not in all-patients analysis
ENSG00000087253.13	2	Not in all-patients analysis
ENSG00000087258.15	47	In all-patients analysis
ENSG00000087263.17	2	Not in all-patients analysis
ENSG00000087266.17	15	Not in all-patients analysis
ENSG00000087269.16	7	Not in all-patients analysis
ENSG00000087299.12	7	Not in all-patients analysis
ENSG00000087302.9	1	Not in all-patients analysis
ENSG00000087303.18	6	Not in all-patients analysis
ENSG00000087460.25	8	Not in all-patients analysis
ENSG00000087470.18	1	Not in all-patients analysis
ENSG00000087494.16	1	Not in all-patients analysis
ENSG00000087495.17	16	In all-patients analysis
ENSG00000087502.18	5	Not in all-patients analysis
ENSG00000087510.7	1	In all-patients analysis
ENSG00000087586.17	1	Not in all-patients analysis
ENSG00000087589.16	11	Not in all-patients analysis
ENSG00000087842.11	4	Not in all-patients analysis
ENSG00000087884.14	7	Not in all-patients analysis
ENSG00000087903.13	12	Not in all-patients analysis
ENSG00000087995.15	2	Not in all-patients analysis
ENSG00000088038.19	1	Not in all-patients analysis
ENSG00000088053.11	1	In all-patients analysis
ENSG00000088179.9	2	Not in all-patients analysis
ENSG00000088205.13	1	Not in all-patients analysis
ENSG00000088256.9	5	Not in all-patients analysis
ENSG00000088320.4	2	Not in all-patients analysis
ENSG00000088340.16	3	Not in all-patients analysis
ENSG00000088367.23	28	Not in all-patients analysis
ENSG00000088386.17	25	In all-patients analysis
ENSG00000088387.19	1	Not in all-patients analysis
ENSG00000088448.14	10	Not in all-patients analysis
ENSG00000088451.11	39	In all-patients analysis
ENSG00000088682.14	18	Not in all-patients analysis
ENSG00000088727.12	1	Not in all-patients analysis
ENSG00000088766.12	7	Not in all-patients analysis
ENSG00000088808.18	7	Not in all-patients analysis
ENSG00000088812.18	1	Not in all-patients analysis
ENSG00000088826.18	4	Not in all-patients analysis
ENSG00000088827.12	39	In all-patients analysis
ENSG00000088854.12	2	Not in all-patients analysis
ENSG00000088876.13	1	Not in all-patients analysis
ENSG00000088881.20	34	In all-patients analysis
ENSG00000088882.8	1	Not in all-patients analysis
ENSG00000088888.18	1	Not in all-patients analysis
ENSG00000088899.15	1	Not in all-patients analysis
ENSG00000088926.14	45	In all-patients analysis
ENSG00000088930.8	1	Not in all-patients analysis
ENSG00000088970.16	3	Not in all-patients analysis
ENSG00000088992.18	9	Not in all-patients analysis
ENSG00000089009.15	3	Not in all-patients analysis
ENSG00000089012.14	3	Not in all-patients analysis
ENSG00000089041.17	8	Not in all-patients analysis
ENSG00000089048.14	3	Not in all-patients analysis
ENSG00000089050.16	4	Not in all-patients analysis
ENSG00000089057.15	41	In all-patients analysis
ENSG00000089060.11	5	Not in all-patients analysis
ENSG00000089091.16	1	Not in all-patients analysis
ENSG00000089094.19	6	Not in all-patients analysis
ENSG00000089123.16	2	Not in all-patients analysis
ENSG00000089127.13	8	Not in all-patients analysis
ENSG00000089154.11	1	Not in all-patients analysis
ENSG00000089157.16	3	Not in all-patients analysis
ENSG00000089159.16	1	Not in all-patients analysis
ENSG00000089163.4	2	Not in all-patients analysis
ENSG00000089169.15	1	Not in all-patients analysis
ENSG00000089177.18	3	Not in all-patients analysis
ENSG00000089220.5	32	In all-patients analysis
ENSG00000089248.7	6	Not in all-patients analysis
ENSG00000089280.18	1	Not in all-patients analysis
ENSG00000089289.16	1	Not in all-patients analysis
ENSG00000089327.15	13	Not in all-patients analysis
ENSG00000089335.21	1	Not in all-patients analysis
ENSG00000089472.16	13	Not in all-patients analysis
ENSG00000089486.17	2	Not in all-patients analysis
ENSG00000089639.11	9	Not in all-patients analysis
ENSG00000089692.9	28	In all-patients analysis
ENSG00000089693.10	14	Not in all-patients analysis
ENSG00000089737.17	4	Not in all-patients analysis
ENSG00000089775.11	4	Not in all-patients analysis
ENSG00000089818.18	3	Not in all-patients analysis
ENSG00000089820.15	11	Not in all-patients analysis
ENSG00000089847.12	37	In all-patients analysis
ENSG00000089876.12	18	Not in all-patients analysis
ENSG00000089902.10	3	Not in all-patients analysis
ENSG00000090006.17	33	In all-patients analysis
ENSG00000090013.11	18	Not in all-patients analysis
ENSG00000090060.18	1	Not in all-patients analysis
ENSG00000090097.21	4	Not in all-patients analysis
ENSG00000090104.12	12	Not in all-patients analysis
ENSG00000090238.12	12	Not in all-patients analysis
ENSG00000090263.16	3	Not in all-patients analysis
ENSG00000090266.13	7	Not in all-patients analysis
ENSG00000090273.14	8	Not in all-patients analysis
ENSG00000090316.16	1	Not in all-patients analysis
ENSG00000090339.9	9	Not in all-patients analysis
ENSG00000090376.11	24	In all-patients analysis
ENSG00000090382.7	6	Not in all-patients analysis
ENSG00000090432.7	5	Not in all-patients analysis
ENSG00000090447.12	1	Not in all-patients analysis
ENSG00000090487.11	1	Not in all-patients analysis
ENSG00000090512.12	36	In all-patients analysis
ENSG00000090520.11	1	Not in all-patients analysis
ENSG00000090530.10	39	In all-patients analysis
ENSG00000090534.20	7	Not in all-patients analysis
ENSG00000090539.15	39	In all-patients analysis
ENSG00000090554.13	1	Not in all-patients analysis
ENSG00000090565.16	3	Not in all-patients analysis
ENSG00000090581.10	7	Not in all-patients analysis
ENSG00000090612.21	5	Not in all-patients analysis
ENSG00000090659.18	9	Not in all-patients analysis
ENSG00000090661.12	8	Not in all-patients analysis
ENSG00000090674.16	1	Not in all-patients analysis
ENSG00000090686.16	3	Not in all-patients analysis
ENSG00000090776.6	4	Not in all-patients analysis
ENSG00000090857.13	2	Not in all-patients analysis
ENSG00000090861.15	3	Not in all-patients analysis
ENSG00000090905.19	15	Not in all-patients analysis
ENSG00000090924.15	3	Not in all-patients analysis
ENSG00000090971.5	5	Not in all-patients analysis
ENSG00000090975.12	9	Not in all-patients analysis
ENSG00000091009.8	4	Not in all-patients analysis
ENSG00000091039.17	2	Not in all-patients analysis
ENSG00000091073.19	2	Not in all-patients analysis
ENSG00000091106.19	13	In all-patients analysis
ENSG00000091127.14	2	Not in all-patients analysis
ENSG00000091136.14	6	Not in all-patients analysis
ENSG00000091138.13	4	Not in all-patients analysis
ENSG00000091140.14	5	Not in all-patients analysis
ENSG00000091157.13	6	Not in all-patients analysis
ENSG00000091164.13	3	Not in all-patients analysis
ENSG00000091262.15	10	Not in all-patients analysis
ENSG00000091317.8	14	Not in all-patients analysis
ENSG00000091428.18	26	Not in all-patients analysis
ENSG00000091436.17	5	Not in all-patients analysis
ENSG00000091483.6	12	Not in all-patients analysis
ENSG00000091490.11	11	Not in all-patients analysis
ENSG00000091513.16	40	In all-patients analysis
ENSG00000091527.15	3	Not in all-patients analysis
ENSG00000091536.19	30	In all-patients analysis
ENSG00000091542.9	4	Not in all-patients analysis
ENSG00000091583.11	39	In all-patients analysis
ENSG00000091592.16	15	Not in all-patients analysis
ENSG00000091622.16	62	In all-patients analysis
ENSG00000091640.8	23	Not in all-patients analysis
ENSG00000091656.19	8	Not in all-patients analysis
ENSG00000091732.17	1	Not in all-patients analysis
ENSG00000091831.23	58	In all-patients analysis
ENSG00000091986.15	7	Not in all-patients analysis
ENSG00000092036.18	2	Not in all-patients analysis
ENSG00000092068.20	37	In all-patients analysis
ENSG00000092094.11	4	Not in all-patients analysis
ENSG00000092096.16	21	In all-patients analysis
ENSG00000092148.13	5	Not in all-patients analysis
ENSG00000092200.12	10	In all-patients analysis
ENSG00000092295.12	3	Not in all-patients analysis
ENSG00000092377.15	2	In all-patients analysis
ENSG00000092421.16	26	In all-patients analysis
ENSG00000092439.16	6	Not in all-patients analysis
ENSG00000092445.12	9	Not in all-patients analysis
ENSG00000092529.25	22	In all-patients analysis
ENSG00000092607.15	40	In all-patients analysis
ENSG00000092621.12	45	In all-patients analysis
ENSG00000092758.18	13	Not in all-patients analysis
ENSG00000092820.18	21	Not in all-patients analysis
ENSG00000092841.18	1	Not in all-patients analysis
ENSG00000092850.12	1	In all-patients analysis
ENSG00000092871.16	3	Not in all-patients analysis
ENSG00000092929.11	37	In all-patients analysis
ENSG00000092964.18	10	Not in all-patients analysis
ENSG00000092969.12	3	Not in all-patients analysis
ENSG00000093000.19	3	Not in all-patients analysis
ENSG00000093010.14	37	In all-patients analysis
ENSG00000093072.18	11	Not in all-patients analysis
ENSG00000093134.15	34	In all-patients analysis
ENSG00000093144.19	12	Not in all-patients analysis
ENSG00000093167.18	4	Not in all-patients analysis
ENSG00000093217.11	6	Not in all-patients analysis
ENSG00000094631.21	30	Not in all-patients analysis
ENSG00000094755.17	46	In all-patients analysis
ENSG00000094963.14	35	In all-patients analysis
ENSG00000094975.14	1	Not in all-patients analysis
ENSG00000095015.6	2	Not in all-patients analysis
ENSG00000095059.16	3	Not in all-patients analysis
ENSG00000095066.11	20	Not in all-patients analysis
ENSG00000095139.14	1	Not in all-patients analysis
ENSG00000095203.14	43	In all-patients analysis
ENSG00000095261.14	8	Not in all-patients analysis
ENSG00000095303.17	22	In all-patients analysis
ENSG00000095319.14	1	Not in all-patients analysis
ENSG00000095321.17	17	Not in all-patients analysis
ENSG00000095370.20	3	Not in all-patients analysis
ENSG00000095380.11	1	Not in all-patients analysis
ENSG00000095383.20	5	Not in all-patients analysis
ENSG00000095397.15	1	Not in all-patients analysis
ENSG00000095539.15	9	Not in all-patients analysis
ENSG00000095564.14	3	Not in all-patients analysis
ENSG00000095574.11	12	Not in all-patients analysis
ENSG00000095585.16	35	In all-patients analysis
ENSG00000095596.12	54	In all-patients analysis
ENSG00000095627.9	12	In all-patients analysis
ENSG00000095637.22	19	Not in all-patients analysis
ENSG00000095713.14	8	In all-patients analysis
ENSG00000095739.11	11	Not in all-patients analysis
ENSG00000095777.17	1	In all-patients analysis
ENSG00000095794.19	16	Not in all-patients analysis
ENSG00000095906.17	1	Not in all-patients analysis
ENSG00000095932.7	49	In all-patients analysis
ENSG00000095951.17	16	Not in all-patients analysis
ENSG00000095970.17	1	Not in all-patients analysis
ENSG00000096006.11	5	Not in all-patients analysis
ENSG00000096060.14	8	Not in all-patients analysis
ENSG00000096063.16	1	Not in all-patients analysis
ENSG00000096080.11	3	Not in all-patients analysis
ENSG00000096088.16	1	Not in all-patients analysis
ENSG00000096092.6	1	Not in all-patients analysis
ENSG00000096093.16	10	Not in all-patients analysis
ENSG00000096433.11	10	Not in all-patients analysis
ENSG00000096696.14	3	Not in all-patients analysis
ENSG00000096717.12	12	Not in all-patients analysis
ENSG00000096746.17	5	Not in all-patients analysis
ENSG00000096872.16	1	Not in all-patients analysis
ENSG00000096968.13	8	Not in all-patients analysis
ENSG00000096996.16	7	Not in all-patients analysis
ENSG00000097021.19	3	Not in all-patients analysis
ENSG00000097033.14	1	Not in all-patients analysis
ENSG00000097046.13	1	Not in all-patients analysis
ENSG00000097096.9	17	In all-patients analysis
ENSG00000099139.14	6	Not in all-patients analysis
ENSG00000099194.6	5	Not in all-patients analysis
ENSG00000099203.7	7	Not in all-patients analysis
ENSG00000099204.20	8	Not in all-patients analysis
ENSG00000099246.16	2	Not in all-patients analysis
ENSG00000099250.18	5	Not in all-patients analysis
ENSG00000099251.14	10	Not in all-patients analysis
ENSG00000099256.19	1	Not in all-patients analysis
ENSG00000099260.11	14	Not in all-patients analysis
ENSG00000099282.10	4	Not in all-patients analysis
ENSG00000099284.14	12	Not in all-patients analysis
ENSG00000099308.10	5	Not in all-patients analysis
ENSG00000099326.9	4	Not in all-patients analysis
ENSG00000099330.9	14	Not in all-patients analysis
ENSG00000099331.13	2	Not in all-patients analysis
ENSG00000099337.5	28	In all-patients analysis
ENSG00000099338.23	3	Not in all-patients analysis
ENSG00000099365.11	12	Not in all-patients analysis
ENSG00000099377.14	11	Not in all-patients analysis
ENSG00000099385.11	8	Not in all-patients analysis
ENSG00000099617.4	7	Not in all-patients analysis
ENSG00000099622.14	7	Not in all-patients analysis
ENSG00000099624.8	24	Not in all-patients analysis
ENSG00000099625.13	2	Not in all-patients analysis
ENSG00000099725.14	10	Not in all-patients analysis
ENSG00000099769.5	63	In all-patients analysis
ENSG00000099783.12	1	Not in all-patients analysis
ENSG00000099785.10	2	Not in all-patients analysis
ENSG00000099795.7	10	Not in all-patients analysis
ENSG00000099797.15	2	Not in all-patients analysis
ENSG00000099800.8	4	Not in all-patients analysis
ENSG00000099804.9	7	Not in all-patients analysis
ENSG00000099810.21	1	Not in all-patients analysis
ENSG00000099812.9	4	In all-patients analysis
ENSG00000099814.16	6	Not in all-patients analysis
ENSG00000099817.12	4	Not in all-patients analysis
ENSG00000099821.14	4	Not in all-patients analysis
ENSG00000099822.3	1	Not in all-patients analysis
ENSG00000099834.19	20	Not in all-patients analysis
ENSG00000099840.13	27	In all-patients analysis
ENSG00000099849.15	5	Not in all-patients analysis
ENSG00000099860.9	56	In all-patients analysis
ENSG00000099864.18	16	Not in all-patients analysis
ENSG00000099866.15	2	Not in all-patients analysis
ENSG00000099875.14	3	Not in all-patients analysis
ENSG00000099889.14	20	Not in all-patients analysis
ENSG00000099899.15	3	Not in all-patients analysis
ENSG00000099901.17	6	Not in all-patients analysis
ENSG00000099904.15	13	Not in all-patients analysis
ENSG00000099910.17	3	Not in all-patients analysis
ENSG00000099917.17	2	Not in all-patients analysis
ENSG00000099937.11	20	Not in all-patients analysis
ENSG00000099949.21	4	Not in all-patients analysis
ENSG00000099953.10	3	Not in all-patients analysis
ENSG00000099954.18	6	Not in all-patients analysis
ENSG00000099957.16	6	In all-patients analysis
ENSG00000099958.14	9	Not in all-patients analysis
ENSG00000099960.13	3	In all-patients analysis
ENSG00000099968.18	4	Not in all-patients analysis
ENSG00000099974.8	13	Not in all-patients analysis
ENSG00000099977.14	2	Not in all-patients analysis
ENSG00000099984.11	2	Not in all-patients analysis
ENSG00000099985.4	7	Not in all-patients analysis
ENSG00000099991.18	2	Not in all-patients analysis
ENSG00000099992.15	8	Not in all-patients analysis
ENSG00000099994.11	12	Not in all-patients analysis
ENSG00000099998.17	46	In all-patients analysis
ENSG00000099999.15	1	Not in all-patients analysis
ENSG00000100003.18	32	In all-patients analysis
ENSG00000100012.11	22	In all-patients analysis
ENSG00000100014.20	2	Not in all-patients analysis
ENSG00000100023.19	1	Not in all-patients analysis
ENSG00000100024.15	33	In all-patients analysis
ENSG00000100027.16	6	Not in all-patients analysis
ENSG00000100028.12	2	Not in all-patients analysis
ENSG00000100029.18	1	Not in all-patients analysis
ENSG00000100031.19	16	In all-patients analysis
ENSG00000100033.16	31	In all-patients analysis
ENSG00000100038.19	1	Not in all-patients analysis
ENSG00000100053.10	10	In all-patients analysis
ENSG00000100055.21	9	Not in all-patients analysis
ENSG00000100058.12	1	Not in all-patients analysis
ENSG00000100060.18	13	Not in all-patients analysis
ENSG00000100065.15	4	Not in all-patients analysis
ENSG00000100068.13	14	Not in all-patients analysis
ENSG00000100075.10	9	Not in all-patients analysis
ENSG00000100077.15	3	Not in all-patients analysis
ENSG00000100079.7	13	Not in all-patients analysis
ENSG00000100083.19	4	Not in all-patients analysis
ENSG00000100084.14	8	Not in all-patients analysis
ENSG00000100092.23	7	Not in all-patients analysis
ENSG00000100097.12	8	Not in all-patients analysis
ENSG00000100099.20	2	Not in all-patients analysis
ENSG00000100100.13	4	Not in all-patients analysis
ENSG00000100105.18	1	Not in all-patients analysis
ENSG00000100106.22	2	Not in all-patients analysis
ENSG00000100116.16	31	In all-patients analysis
ENSG00000100124.15	3	Not in all-patients analysis
ENSG00000100129.18	1	Not in all-patients analysis
ENSG00000100138.15	2	Not in all-patients analysis
ENSG00000100142.15	3	Not in all-patients analysis
ENSG00000100146.18	2	Not in all-patients analysis
ENSG00000100150.20	9	Not in all-patients analysis
ENSG00000100151.16	2	Not in all-patients analysis
ENSG00000100154.14	1	Not in all-patients analysis
ENSG00000100170.10	47	In all-patients analysis
ENSG00000100181.22	3	In all-patients analysis
ENSG00000100191.5	1	Not in all-patients analysis
ENSG00000100196.11	6	Not in all-patients analysis
ENSG00000100197.22	35	In all-patients analysis
ENSG00000100209.10	10	Not in all-patients analysis
ENSG00000100211.10	1	Not in all-patients analysis
ENSG00000100216.6	1	Not in all-patients analysis
ENSG00000100219.16	12	Not in all-patients analysis
ENSG00000100221.10	1	Not in all-patients analysis
ENSG00000100225.18	5	Not in all-patients analysis
ENSG00000100226.16	3	Not in all-patients analysis
ENSG00000100228.12	11	In all-patients analysis
ENSG00000100234.11	7	Not in all-patients analysis
ENSG00000100239.16	6	Not in all-patients analysis
ENSG00000100241.21	2	Not in all-patients analysis
ENSG00000100242.15	16	Not in all-patients analysis
ENSG00000100258.18	3	Not in all-patients analysis
ENSG00000100284.21	4	Not in all-patients analysis
ENSG00000100285.10	3	In all-patients analysis
ENSG00000100288.19	2	Not in all-patients analysis
ENSG00000100290.3	2	Not in all-patients analysis
ENSG00000100292.17	30	In all-patients analysis
ENSG00000100294.13	8	Not in all-patients analysis
ENSG00000100296.13	1	Not in all-patients analysis
ENSG00000100298.15	1	Not in all-patients analysis
ENSG00000100299.18	3	Not in all-patients analysis
ENSG00000100300.18	17	Not in all-patients analysis
ENSG00000100302.7	1	Not in all-patients analysis
ENSG00000100304.13	4	Not in all-patients analysis
ENSG00000100307.13	2	Not in all-patients analysis
ENSG00000100311.17	1	Not in all-patients analysis
ENSG00000100312.11	1	Not in all-patients analysis
ENSG00000100316.16	6	Not in all-patients analysis
ENSG00000100319.13	1	Not in all-patients analysis
ENSG00000100321.15	23	In all-patients analysis
ENSG00000100324.14	1	Not in all-patients analysis
ENSG00000100325.15	2	Not in all-patients analysis
ENSG00000100330.15	3	Not in all-patients analysis
ENSG00000100336.17	1	Not in all-patients analysis
ENSG00000100342.20	30	In all-patients analysis
ENSG00000100344.11	17	Not in all-patients analysis
ENSG00000100346.18	1	Not in all-patients analysis
ENSG00000100348.10	8	Not in all-patients analysis
ENSG00000100350.14	3	Not in all-patients analysis
ENSG00000100351.17	8	Not in all-patients analysis
ENSG00000100354.21	4	Not in all-patients analysis
ENSG00000100359.21	2	Not in all-patients analysis
ENSG00000100360.15	2	Not in all-patients analysis
ENSG00000100362.13	49	In all-patients analysis
ENSG00000100364.18	8	Not in all-patients analysis
ENSG00000100365.16	14	Not in all-patients analysis
ENSG00000100368.14	11	Not in all-patients analysis
ENSG00000100372.15	1	Not in all-patients analysis
ENSG00000100376.12	8	Not in all-patients analysis
ENSG00000100379.17	1	Not in all-patients analysis
ENSG00000100380.14	4	Not in all-patients analysis
ENSG00000100385.14	15	Not in all-patients analysis
ENSG00000100387.9	1	Not in all-patients analysis
ENSG00000100399.16	16	Not in all-patients analysis
ENSG00000100401.19	10	Not in all-patients analysis
ENSG00000100403.12	3	Not in all-patients analysis
ENSG00000100410.8	1	Not in all-patients analysis
ENSG00000100413.17	1	Not in all-patients analysis
ENSG00000100416.15	1	Not in all-patients analysis
ENSG00000100417.12	9	Not in all-patients analysis
ENSG00000100418.8	1	Not in all-patients analysis
ENSG00000100422.14	7	Not in all-patients analysis
ENSG00000100425.18	3	Not in all-patients analysis
ENSG00000100429.18	3	Not in all-patients analysis
ENSG00000100439.10	1	Not in all-patients analysis
ENSG00000100442.11	2	Not in all-patients analysis
ENSG00000100445.17	3	Not in all-patients analysis
ENSG00000100448.4	8	In all-patients analysis
ENSG00000100450.13	22	In all-patients analysis
ENSG00000100453.13	15	In all-patients analysis
ENSG00000100461.18	1	Not in all-patients analysis
ENSG00000100473.18	1	Not in all-patients analysis
ENSG00000100478.15	5	Not in all-patients analysis
ENSG00000100483.14	5	Not in all-patients analysis
ENSG00000100485.12	1	Not in all-patients analysis
ENSG00000100490.9	1	Not in all-patients analysis
ENSG00000100504.17	17	Not in all-patients analysis
ENSG00000100505.13	9	Not in all-patients analysis
ENSG00000100522.10	20	Not in all-patients analysis
ENSG00000100523.15	2	Not in all-patients analysis
ENSG00000100528.12	3	Not in all-patients analysis
ENSG00000100557.9	24	In all-patients analysis
ENSG00000100558.9	24	In all-patients analysis
ENSG00000100567.13	2	Not in all-patients analysis
ENSG00000100568.11	5	Not in all-patients analysis
ENSG00000100577.19	56	In all-patients analysis
ENSG00000100578.17	7	Not in all-patients analysis
ENSG00000100592.15	18	Not in all-patients analysis
ENSG00000100599.16	7	Not in all-patients analysis
ENSG00000100600.15	6	Not in all-patients analysis
ENSG00000100601.10	1	Not in all-patients analysis
ENSG00000100605.17	1	Not in all-patients analysis
ENSG00000100612.14	9	Not in all-patients analysis
ENSG00000100614.18	4	Not in all-patients analysis
ENSG00000100626.17	21	In all-patients analysis
ENSG00000100628.12	3	Not in all-patients analysis
ENSG00000100632.11	1	Not in all-patients analysis
ENSG00000100644.17	4	Not in all-patients analysis
ENSG00000100647.8	1	Not in all-patients analysis
ENSG00000100650.16	13	Not in all-patients analysis
ENSG00000100652.5	50	In all-patients analysis
ENSG00000100664.11	23	Not in all-patients analysis
ENSG00000100665.12	37	In all-patients analysis
ENSG00000100697.14	9	Not in all-patients analysis
ENSG00000100711.13	12	Not in all-patients analysis
ENSG00000100714.17	42	In all-patients analysis
ENSG00000100721.11	4	In all-patients analysis
ENSG00000100722.20	8	Not in all-patients analysis
ENSG00000100726.15	6	Not in all-patients analysis
ENSG00000100731.16	2	Not in all-patients analysis
ENSG00000100744.15	4	Not in all-patients analysis
ENSG00000100767.16	14	In all-patients analysis
ENSG00000100784.12	9	Not in all-patients analysis
ENSG00000100796.17	2	Not in all-patients analysis
ENSG00000100814.18	23	Not in all-patients analysis
ENSG00000100815.12	2	Not in all-patients analysis
ENSG00000100836.10	2	Not in all-patients analysis
ENSG00000100842.13	11	In all-patients analysis
ENSG00000100852.13	3	Not in all-patients analysis
ENSG00000100865.15	2	Not in all-patients analysis
ENSG00000100867.14	16	Not in all-patients analysis
ENSG00000100883.12	1	Not in all-patients analysis
ENSG00000100884.9	4	In all-patients analysis
ENSG00000100889.12	42	In all-patients analysis
ENSG00000100890.16	1	Not in all-patients analysis
ENSG00000100897.17	19	Not in all-patients analysis
ENSG00000100902.11	1	Not in all-patients analysis
ENSG00000100906.10	23	Not in all-patients analysis
ENSG00000100908.14	4	Not in all-patients analysis
ENSG00000100911.16	1	Not in all-patients analysis
ENSG00000100916.14	1	Not in all-patients analysis
ENSG00000100918.13	20	In all-patients analysis
ENSG00000100934.15	5	Not in all-patients analysis
ENSG00000100941.9	5	Not in all-patients analysis
ENSG00000100949.14	1	Not in all-patients analysis
ENSG00000100968.14	9	Not in all-patients analysis
ENSG00000100979.15	24	In all-patients analysis
ENSG00000100983.12	1	Not in all-patients analysis
ENSG00000100985.7	3	Not in all-patients analysis
ENSG00000100997.20	1	Not in all-patients analysis
ENSG00000101000.6	13	Not in all-patients analysis
ENSG00000101004.15	16	Not in all-patients analysis
ENSG00000101017.14	14	Not in all-patients analysis
ENSG00000101040.19	4	Not in all-patients analysis
ENSG00000101049.17	10	Not in all-patients analysis
ENSG00000101076.16	4	Not in all-patients analysis
ENSG00000101082.14	12	Not in all-patients analysis
ENSG00000101084.18	1	Not in all-patients analysis
ENSG00000101096.20	18	Not in all-patients analysis
ENSG00000101104.12	7	Not in all-patients analysis
ENSG00000101115.13	16	In all-patients analysis
ENSG00000101132.10	2	Not in all-patients analysis
ENSG00000101134.12	4	Not in all-patients analysis
ENSG00000101138.12	1	Not in all-patients analysis
ENSG00000101160.14	10	Not in all-patients analysis
ENSG00000101161.8	1	Not in all-patients analysis
ENSG00000101162.4	10	In all-patients analysis
ENSG00000101166.16	1	Not in all-patients analysis
ENSG00000101181.17	2	Not in all-patients analysis
ENSG00000101182.15	4	Not in all-patients analysis
ENSG00000101187.16	28	In all-patients analysis
ENSG00000101190.13	1	Not in all-patients analysis
ENSG00000101194.18	22	In all-patients analysis
ENSG00000101199.13	2	Not in all-patients analysis
ENSG00000101200.5	1	Not in all-patients analysis
ENSG00000101204.17	50	In all-patients analysis
ENSG00000101210.12	4	Not in all-patients analysis
ENSG00000101213.7	27	In all-patients analysis
ENSG00000101220.17	1	Not in all-patients analysis
ENSG00000101224.17	1	Not in all-patients analysis
ENSG00000101230.6	12	Not in all-patients analysis
ENSG00000101236.17	2	Not in all-patients analysis
ENSG00000101246.20	2	Not in all-patients analysis
ENSG00000101247.18	1	Not in all-patients analysis
ENSG00000101255.11	9	Not in all-patients analysis
ENSG00000101265.16	17	Not in all-patients analysis
ENSG00000101266.19	1	Not in all-patients analysis
ENSG00000101280.8	2	In all-patients analysis
ENSG00000101282.9	1	In all-patients analysis
ENSG00000101290.14	1	Not in all-patients analysis
ENSG00000101294.17	1	Not in all-patients analysis
ENSG00000101307.15	4	Not in all-patients analysis
ENSG00000101310.17	1	Not in all-patients analysis
ENSG00000101311.15	1	Not in all-patients analysis
ENSG00000101323.5	44	In all-patients analysis
ENSG00000101331.17	6	Not in all-patients analysis
ENSG00000101333.16	4	Not in all-patients analysis
ENSG00000101335.10	22	Not in all-patients analysis
ENSG00000101336.14	18	In all-patients analysis
ENSG00000101346.14	2	Not in all-patients analysis
ENSG00000101347.9	5	Not in all-patients analysis
ENSG00000101350.8	1	Not in all-patients analysis
ENSG00000101353.14	23	In all-patients analysis
ENSG00000101361.17	2	Not in all-patients analysis
ENSG00000101365.21	1	Not in all-patients analysis
ENSG00000101384.12	7	Not in all-patients analysis
ENSG00000101391.21	1	Not in all-patients analysis
ENSG00000101400.6	1	Not in all-patients analysis
ENSG00000101405.3	24	In all-patients analysis
ENSG00000101413.12	10	Not in all-patients analysis
ENSG00000101425.14	1	In all-patients analysis
ENSG00000101439.9	14	Not in all-patients analysis
ENSG00000101440.9	1	In all-patients analysis
ENSG00000101442.10	1	Not in all-patients analysis
ENSG00000101443.18	24	In all-patients analysis
ENSG00000101444.13	6	Not in all-patients analysis
ENSG00000101445.10	13	Not in all-patients analysis
ENSG00000101460.13	37	In all-patients analysis
ENSG00000101464.10	1	Not in all-patients analysis
ENSG00000101470.10	1	Not in all-patients analysis
ENSG00000101473.17	1	Not in all-patients analysis
ENSG00000101474.12	20	Not in all-patients analysis
ENSG00000101489.20	1	In all-patients analysis
ENSG00000101493.11	1	Not in all-patients analysis
ENSG00000101544.9	1	Not in all-patients analysis
ENSG00000101546.13	3	Not in all-patients analysis
ENSG00000101558.13	1	Not in all-patients analysis
ENSG00000101574.15	1	Not in all-patients analysis
ENSG00000101577.9	28	Not in all-patients analysis
ENSG00000101596.15	2	Not in all-patients analysis
ENSG00000101605.12	25	In all-patients analysis
ENSG00000101608.12	3	Not in all-patients analysis
ENSG00000101624.11	3	Not in all-patients analysis
ENSG00000101639.18	2	Not in all-patients analysis
ENSG00000101654.17	1	Not in all-patients analysis
ENSG00000101665.9	17	Not in all-patients analysis
ENSG00000101670.12	27	In all-patients analysis
ENSG00000101680.15	13	In all-patients analysis
ENSG00000101695.9	43	In all-patients analysis
ENSG00000101745.17	9	Not in all-patients analysis
ENSG00000101746.15	19	In all-patients analysis
ENSG00000101752.11	2	Not in all-patients analysis
ENSG00000101773.19	6	Not in all-patients analysis
ENSG00000101782.15	8	Not in all-patients analysis
ENSG00000101825.8	39	In all-patients analysis
ENSG00000101844.18	4	Not in all-patients analysis
ENSG00000101846.7	18	Not in all-patients analysis
ENSG00000101849.17	4	Not in all-patients analysis
ENSG00000101850.13	7	Not in all-patients analysis
ENSG00000101856.10	23	Not in all-patients analysis
ENSG00000101868.11	1	Not in all-patients analysis
ENSG00000101871.15	3	Not in all-patients analysis
ENSG00000101883.5	1	In all-patients analysis
ENSG00000101888.11	1	Not in all-patients analysis
ENSG00000101911.12	8	Not in all-patients analysis
ENSG00000101916.11	5	Not in all-patients analysis
ENSG00000101938.15	23	In all-patients analysis
ENSG00000101940.18	2	Not in all-patients analysis
ENSG00000101955.15	56	In all-patients analysis
ENSG00000101974.14	24	Not in all-patients analysis
ENSG00000101981.12	50	In all-patients analysis
ENSG00000101997.13	1	Not in all-patients analysis
ENSG00000102003.10	1	Not in all-patients analysis
ENSG00000102007.11	2	Not in all-patients analysis
ENSG00000102010.15	11	In all-patients analysis
ENSG00000102024.18	7	Not in all-patients analysis
ENSG00000102030.16	2	Not in all-patients analysis
ENSG00000102032.13	13	Not in all-patients analysis
ENSG00000102034.16	4	Not in all-patients analysis
ENSG00000102038.15	8	Not in all-patients analysis
ENSG00000102048.16	17	Not in all-patients analysis
ENSG00000102053.12	5	Not in all-patients analysis
ENSG00000102057.10	3	Not in all-patients analysis
ENSG00000102081.14	1	Not in all-patients analysis
ENSG00000102096.9	6	Not in all-patients analysis
ENSG00000102098.19	2	Not in all-patients analysis
ENSG00000102103.16	1	Not in all-patients analysis
ENSG00000102109.9	3	Not in all-patients analysis
ENSG00000102125.16	2	Not in all-patients analysis
ENSG00000102144.15	2	Not in all-patients analysis
ENSG00000102145.15	1	Not in all-patients analysis
ENSG00000102172.16	1	Not in all-patients analysis
ENSG00000102181.21	6	Not in all-patients analysis
ENSG00000102189.17	1	Not in all-patients analysis
ENSG00000102218.6	9	Not in all-patients analysis
ENSG00000102245.8	5	Not in all-patients analysis
ENSG00000102265.12	13	Not in all-patients analysis
ENSG00000102271.14	5	Not in all-patients analysis
ENSG00000102287.19	7	Not in all-patients analysis
ENSG00000102302.8	1	Not in all-patients analysis
ENSG00000102309.15	1	Not in all-patients analysis
ENSG00000102349.18	13	In all-patients analysis
ENSG00000102359.7	23	In all-patients analysis
ENSG00000102362.15	15	Not in all-patients analysis
ENSG00000102383.14	2	In all-patients analysis
ENSG00000102387.15	12	In all-patients analysis
ENSG00000102390.11	3	Not in all-patients analysis
ENSG00000102401.20	28	In all-patients analysis
ENSG00000102409.10	19	Not in all-patients analysis
ENSG00000102445.18	19	In all-patients analysis
ENSG00000102452.17	28	In all-patients analysis
ENSG00000102466.15	8	Not in all-patients analysis
ENSG00000102468.10	1	Not in all-patients analysis
ENSG00000102471.14	17	Not in all-patients analysis
ENSG00000102524.11	14	Not in all-patients analysis
ENSG00000102531.16	14	Not in all-patients analysis
ENSG00000102543.14	23	Not in all-patients analysis
ENSG00000102547.19	7	Not in all-patients analysis
ENSG00000102554.14	22	In all-patients analysis
ENSG00000102572.14	2	Not in all-patients analysis
ENSG00000102575.13	20	Not in all-patients analysis
ENSG00000102580.15	7	Not in all-patients analysis
ENSG00000102595.20	1	Not in all-patients analysis
ENSG00000102606.18	5	Not in all-patients analysis
ENSG00000102699.6	1	Not in all-patients analysis
ENSG00000102738.8	16	Not in all-patients analysis
ENSG00000102743.15	37	In all-patients analysis
ENSG00000102753.10	2	Not in all-patients analysis
ENSG00000102755.12	7	Not in all-patients analysis
ENSG00000102760.13	10	Not in all-patients analysis
ENSG00000102763.18	14	Not in all-patients analysis
ENSG00000102780.16	2	Not in all-patients analysis
ENSG00000102781.14	4	Not in all-patients analysis
ENSG00000102786.15	18	Not in all-patients analysis
ENSG00000102796.11	28	In all-patients analysis
ENSG00000102802.10	10	In all-patients analysis
ENSG00000102804.15	10	Not in all-patients analysis
ENSG00000102805.15	12	Not in all-patients analysis
ENSG00000102837.7	3	Not in all-patients analysis
ENSG00000102854.16	5	Not in all-patients analysis
ENSG00000102858.13	2	Not in all-patients analysis
ENSG00000102870.6	3	Not in all-patients analysis
ENSG00000102871.16	6	Not in all-patients analysis
ENSG00000102878.16	8	Not in all-patients analysis
ENSG00000102879.15	18	Not in all-patients analysis
ENSG00000102886.15	5	Not in all-patients analysis
ENSG00000102890.16	26	In all-patients analysis
ENSG00000102897.10	18	Not in all-patients analysis
ENSG00000102898.12	2	Not in all-patients analysis
ENSG00000102901.13	10	Not in all-patients analysis
ENSG00000102904.14	16	In all-patients analysis
ENSG00000102908.22	5	Not in all-patients analysis
ENSG00000102910.14	22	Not in all-patients analysis
ENSG00000102924.12	1	Not in all-patients analysis
ENSG00000102934.10	28	In all-patients analysis
ENSG00000102935.11	2	Not in all-patients analysis
ENSG00000102962.5	7	In all-patients analysis
ENSG00000102967.12	44	In all-patients analysis
ENSG00000102970.11	1	Not in all-patients analysis
ENSG00000102977.16	3	Not in all-patients analysis
ENSG00000102978.13	4	Not in all-patients analysis
ENSG00000102981.9	6	Not in all-patients analysis
ENSG00000102984.15	1	Not in all-patients analysis
ENSG00000102996.5	12	Not in all-patients analysis
ENSG00000103018.17	2	Not in all-patients analysis
ENSG00000103021.9	4	Not in all-patients analysis
ENSG00000103024.7	7	Not in all-patients analysis
ENSG00000103034.14	9	In all-patients analysis
ENSG00000103037.11	1	Not in all-patients analysis
ENSG00000103042.9	2	Not in all-patients analysis
ENSG00000103044.11	2	Not in all-patients analysis
ENSG00000103047.8	18	Not in all-patients analysis
ENSG00000103051.19	3	Not in all-patients analysis
ENSG00000103056.12	37	In all-patients analysis
ENSG00000103061.13	1	Not in all-patients analysis
ENSG00000103064.15	1	Not in all-patients analysis
ENSG00000103066.13	14	Not in all-patients analysis
ENSG00000103067.14	26	In all-patients analysis
ENSG00000103089.9	3	In all-patients analysis
ENSG00000103091.15	19	Not in all-patients analysis
ENSG00000103111.15	2	Not in all-patients analysis
ENSG00000103121.9	20	Not in all-patients analysis
ENSG00000103126.15	3	Not in all-patients analysis
ENSG00000103145.10	5	Not in all-patients analysis
ENSG00000103148.16	3	Not in all-patients analysis
ENSG00000103150.7	44	In all-patients analysis
ENSG00000103152.11	11	Not in all-patients analysis
ENSG00000103154.9	33	In all-patients analysis
ENSG00000103168.16	11	Not in all-patients analysis
ENSG00000103174.13	1	Not in all-patients analysis
ENSG00000103175.11	29	In all-patients analysis
ENSG00000103187.8	28	In all-patients analysis
ENSG00000103194.15	2	Not in all-patients analysis
ENSG00000103196.12	36	In all-patients analysis
ENSG00000103197.18	4	Not in all-patients analysis
ENSG00000103202.13	17	Not in all-patients analysis
ENSG00000103222.19	9	Not in all-patients analysis
ENSG00000103227.18	8	Not in all-patients analysis
ENSG00000103241.7	23	In all-patients analysis
ENSG00000103245.14	2	Not in all-patients analysis
ENSG00000103248.19	2	Not in all-patients analysis
ENSG00000103254.10	12	Not in all-patients analysis
ENSG00000103257.9	24	Not in all-patients analysis
ENSG00000103260.9	30	In all-patients analysis
ENSG00000103264.18	16	Not in all-patients analysis
ENSG00000103266.11	6	Not in all-patients analysis
ENSG00000103269.13	1	Not in all-patients analysis
ENSG00000103274.11	3	Not in all-patients analysis
ENSG00000103313.12	8	In all-patients analysis
ENSG00000103316.11	12	Not in all-patients analysis
ENSG00000103319.12	1	Not in all-patients analysis
ENSG00000103326.12	3	Not in all-patients analysis
ENSG00000103335.22	8	Not in all-patients analysis
ENSG00000103342.13	1	Not in all-patients analysis
ENSG00000103356.16	4	Not in all-patients analysis
ENSG00000103363.14	6	Not in all-patients analysis
ENSG00000103381.12	1	Not in all-patients analysis
ENSG00000103404.14	1	Not in all-patients analysis
ENSG00000103415.12	16	Not in all-patients analysis
ENSG00000103423.14	7	Not in all-patients analysis
ENSG00000103449.12	16	Not in all-patients analysis
ENSG00000103460.17	8	Not in all-patients analysis
ENSG00000103472.10	1	Not in all-patients analysis
ENSG00000103479.16	18	Not in all-patients analysis
ENSG00000103485.19	16	Not in all-patients analysis
ENSG00000103489.12	3	Not in all-patients analysis
ENSG00000103490.14	7	Not in all-patients analysis
ENSG00000103495.14	1	Not in all-patients analysis
ENSG00000103502.14	2	Not in all-patients analysis
ENSG00000103507.14	11	Not in all-patients analysis
ENSG00000103510.20	6	Not in all-patients analysis
ENSG00000103522.16	6	Not in all-patients analysis
ENSG00000103528.17	21	In all-patients analysis
ENSG00000103540.16	4	Not in all-patients analysis
ENSG00000103544.15	6	Not in all-patients analysis
ENSG00000103546.18	7	In all-patients analysis
ENSG00000103569.10	31	In all-patients analysis
ENSG00000103642.12	1	Not in all-patients analysis
ENSG00000103647.13	7	In all-patients analysis
ENSG00000103653.16	6	Not in all-patients analysis
ENSG00000103710.11	1	Not in all-patients analysis
ENSG00000103723.15	1	Not in all-patients analysis
ENSG00000103769.10	2	Not in all-patients analysis
ENSG00000103811.16	7	Not in all-patients analysis
ENSG00000103852.13	2	Not in all-patients analysis
ENSG00000103855.18	8	Not in all-patients analysis
ENSG00000103876.12	28	In all-patients analysis
ENSG00000103942.13	20	In all-patients analysis
ENSG00000103966.11	5	Not in all-patients analysis
ENSG00000104043.14	20	Not in all-patients analysis
ENSG00000104044.16	2	Not in all-patients analysis
ENSG00000104067.16	3	Not in all-patients analysis
ENSG00000104081.14	4	Not in all-patients analysis
ENSG00000104093.13	1	Not in all-patients analysis
ENSG00000104129.10	3	Not in all-patients analysis
ENSG00000104131.13	3	Not in all-patients analysis
ENSG00000104140.7	2	In all-patients analysis
ENSG00000104142.11	2	Not in all-patients analysis
ENSG00000104154.7	10	Not in all-patients analysis
ENSG00000104164.11	3	Not in all-patients analysis
ENSG00000104177.18	4	Not in all-patients analysis
ENSG00000104205.15	1	Not in all-patients analysis
ENSG00000104213.13	2	Not in all-patients analysis
ENSG00000104218.14	4	Not in all-patients analysis
ENSG00000104219.13	7	Not in all-patients analysis
ENSG00000104228.13	19	Not in all-patients analysis
ENSG00000104237.11	1	Not in all-patients analysis
ENSG00000104267.10	46	In all-patients analysis
ENSG00000104290.11	4	Not in all-patients analysis
ENSG00000104312.8	1	Not in all-patients analysis
[truncated: 14,132 more rows]
