# Supplementary material for: Multi-region sampling with paired sample sequencing analyses reveals sub-groups of patients with novel patient-specific dysregulation in Hepatocellular Carcinoma
Source: BMC Cancer. 2023 Feb 3;23:118. doi: 10.1186/s12885-022-10444-3 (PMC9896715; doi:10.1186/s12885-022-10444-3)
Supplement: Supplementary file 7 — Additional file 7: Supplementary Table S8. List of down-regulated genes in PG1 patients in comparison to PG0. Supplementary Table S9. List of up-regulated genes in PG1 patients in comparison to PG0. [file 12885_2022_10444_MOESM7_ESM.xlsx]

## Sheet: S8
Supplementary Table S8. List of down-regulated genes in PG1 patients in comparison to PG0
Ensembl ID	log2FoldChange	padj
ENSG00000149527.18	-1.1848	3.78306e-05
ENSG00000227589.1	-1.42431	0.000180834
ENSG00000158292.7	-1.54343	1.30788e-10
ENSG00000227634.3	-1.25998	4.52441e-06
ENSG00000009724.17	-2.07442	1.79353e-14
ENSG00000116661.11	-1.4924	4.74271e-09
ENSG00000162461.8	-1.06625	7.85036e-07
ENSG00000162460.7	-1.92829	8.00177e-13
ENSG00000233929.1	-1.13048	0.00159378
ENSG00000271732.1	-1.2077	0.00078078
ENSG00000211454.14	-1.20599	3.64795e-10
ENSG00000162482.5	-2.55816	3.19889e-23
ENSG00000270728.1	-1.19822	2.0234e-05
ENSG00000188257.11	-1.12515	0.00163098
ENSG00000162543.6	-1.37828	6.07099e-08
ENSG00000284743.1	-1.38035	3.62539e-08
ENSG00000158825.6	-1.22799	2.93962e-07
ENSG00000162551.14	-1.92605	2.10981e-14
ENSG00000117643.14	-1.17085	5.44594e-10
ENSG00000236155.6	-1.31621	1.1721e-07
ENSG00000203620.2	-1.48053	2.4039e-05
ENSG00000160097.18	-2.78787	3.87212e-16
ENSG00000116990.11	-1.05605	7.68556e-08
ENSG00000168389.17	-3.48384	4.73091e-28
ENSG00000228477.1	-1.16159	0.000180212
ENSG00000127129.10	-1.03684	0.00287228
ENSG00000066185.13	-1.45824	2.53543e-14
ENSG00000117480.16	-1.03111	1.64515e-11
ENSG00000187048.13	-1.77791	9.94646e-16
ENSG00000186160.5	-1.28644	3.32721e-05
ENSG00000162365.12	-1.97503	1.66506e-15
ENSG00000269113.4	-1.13663	1.44042e-05
ENSG00000116171.18	-1.25212	1.96526e-19
ENSG00000211452.10	-1.32398	8.89488e-07
ENSG00000157131.11	-1.74774	9.84023e-20
ENSG00000021852.13	-1.23811	7.25783e-11
ENSG00000172456.17	-1.80993	4.53871e-19
ENSG00000134716.11	-1.08699	1.35102e-12
ENSG00000235200.3	-2.2859	5.77891e-17
ENSG00000116717.13	-1.18399	1.71797e-15
ENSG00000162595.7	-2.12575	9.23734e-13
ENSG00000116761.12	-1.57622	2.07203e-12
ENSG00000271992.1	-2.02173	2.47535e-21
ENSG00000137960.6	-1.16453	3.98432e-08
ENSG00000237413.5	-1.18935	4.19962e-09
ENSG00000273264.1	-1.16573	1.57882e-05
ENSG00000213512.3	-2.05409	1.003e-15
ENSG00000233593.10	-1.11509	1.98749e-10
ENSG00000235501.6	-1.01626	8.03496e-11
ENSG00000152078.10	-1.15091	1.48777e-12
ENSG00000228084.1	-1.07636	4.31343e-10
ENSG00000134184.13	-1.81442	1.09801e-10
ENSG00000143125.6	-1.05291	0.0034861
ENSG00000171385.9	-2.90202	1.89477e-16
ENSG00000231437.3	-2.69098	5.10047e-15
ENSG00000238198.2	-1.07007	3.95358e-06
ENSG00000227712.2	-1.60994	4.18024e-13
ENSG00000232650.6	-1.51209	2.7004e-09
ENSG00000194297.2	-1.5071	4.44449e-05
ENSG00000116882.14	-3.17579	1.82811e-22
ENSG00000230921.1	-2.00909	1.83245e-07
ENSG00000203859.10	-1.68039	8.28532e-09
ENSG00000203857.10	-1.20631	0.0013663
ENSG00000134193.15	-1.05486	0.00160249
ENSG00000198483.13	-1.69937	5.58452e-09
ENSG00000168509.20	-1.18485	8.85622e-07
ENSG00000227242.4	-1.22801	8.56735e-06
ENSG00000283342.1	-1.53945	2.72583e-08
ENSG00000215861.6	-1.33216	3.37334e-09
ENSG00000231073.1	-1.12437	0.000294123
ENSG00000213171.2	-1.3031	8.6914e-07
ENSG00000270361.1	-1.71823	2.91667e-09
ENSG00000073754.6	-1.9338	1.9113e-07
ENSG00000158473.7	-1.05255	1.35288e-06
ENSG00000228560.1	-1.58666	5.05747e-05
ENSG00000132703.4	-1.43835	3.10629e-08
ENSG00000143257.11	-2.06693	1.07555e-14
ENSG00000171722.13	-1.52838	0.000823035
ENSG00000007933.13	-1.60398	3.45576e-13
ENSG00000076258.10	-1.31106	1.03948e-16
ENSG00000117601.13	-1.65931	1.90788e-11
ENSG00000224977.1	-1.37739	8.71158e-05
ENSG00000116183.11	-1.19919	0.000220323
ENSG00000273062.1	-1.16515	1.39987e-07
ENSG00000121446.20	-1.04836	0.00314446
ENSG00000285847.2	-1.55612	3.18075e-06
ENSG00000116690.12	-1.53786	4.59942e-08
ENSG00000116785.13	-2.0304	2.12198e-11
ENSG00000244414.6	-1.27672	5.59095e-09
ENSG00000134365.13	-1.37302	4.31165e-07
ENSG00000080910.13	-1.43359	2.91483e-10
ENSG00000134389.10	-1.57361	3.71905e-08
ENSG00000143278.4	-1.04834	1.18288e-06
ENSG00000143845.15	-1.76272	1.06723e-14
ENSG00000225522.2	-1.54964	0.000282301
ENSG00000162897.16	-1.55484	8.75487e-06
ENSG00000227591.5	-1.0599	6.68038e-06
ENSG00000117594.10	-3.22175	1.20491e-23
ENSG00000236136.1	-2.32197	3.20482e-15
ENSG00000042781.14	-1.12593	8.24366e-06
ENSG00000186205.13	-1.02055	2.12441e-08
ENSG00000221571.3	-1.05215	0.00043926
ENSG00000272823.1	-1.06103	6.00019e-05
ENSG00000286398.1	-2.71628	5.47645e-11
ENSG00000143819.12	-1.10746	8.95005e-08
ENSG00000236975.2	-1.27907	3.98957e-07
ENSG00000236497.2	-1.68395	1.46742e-06
ENSG00000231768.2	-1.32294	2.79108e-06
ENSG00000282097.1	-1.07678	0.000330788
ENSG00000180875.5	-3.08039	7.42215e-18
ENSG00000182551.14	-1.1396	8.33754e-15
ENSG00000229740.3	-1.26097	4.43919e-10
ENSG00000224177.7	-1.0422	0.000452571
ENSG00000269976.1	-1.12925	1.54261e-06
ENSG00000261012.2	-1.33683	6.75702e-10
ENSG00000287956.1	-2.36778	8.13676e-18
ENSG00000218819.5	-1.16602	3.10401e-05
ENSG00000233005.2	-1.86043	3.55049e-08
ENSG00000232451.2	-1.28262	9.53774e-08
ENSG00000217643.1	-1.11946	3.27075e-09
ENSG00000138030.13	-1.09992	2.04347e-09
ENSG00000143994.14	-1.19219	2.42836e-06
ENSG00000115226.10	-1.0289	1.87858e-07
ENSG00000084734.9	-1.2456	1.98749e-10
ENSG00000221843.4	-1.05186	3.00059e-05
ENSG00000158125.10	-1.80338	1.26717e-13
ENSG00000271228.1	-1.29966	1.66794e-07
ENSG00000287316.1	-2.67863	5.11011e-12
ENSG00000287313.1	-1.16441	0.000141377
ENSG00000162882.15	-1.22218	4.34206e-12
ENSG00000143921.9	-1.11703	6.93913e-08
ENSG00000170634.13	-1.01627	3.08771e-19
ENSG00000229221.1	-1.06175	0.00136721
ENSG00000235885.8	-1.38056	0.000207563
ENSG00000286883.1	-1.26194	3.57519e-05
ENSG00000115363.14	-1.05133	1.47053e-08
ENSG00000115423.19	-1.40816	4.77452e-08
ENSG00000168874.13	-1.58002	3.05501e-09
ENSG00000284879.1	-1.19383	4.8971e-08
ENSG00000125551.19	-1.46847	1.13021e-08
ENSG00000240935.6	-1.77971	2.57941e-07
ENSG00000136688.11	-1.03199	0.00322522
ENSG00000153086.14	-1.31702	3.53778e-10
ENSG00000286081.1	-1.5453	1.78497e-07
ENSG00000230645.2	-2.211	1.05514e-13
ENSG00000007001.12	-1.97752	1.49669e-08
ENSG00000237327.1	-1.66594	1.57882e-05
ENSG00000128655.18	-1.1977	2.35727e-05
ENSG00000144331.20	-1.19153	2.52918e-06
ENSG00000226124.7	-1.0129	4.97592e-12
ENSG00000279317.2	-1.716	5.4923e-12
ENSG00000021826.17	-2.04642	2.6144e-11
ENSG00000115457.10	-1.00487	0.000217785
ENSG00000135929.9	-1.06473	1.1405e-09
ENSG00000213901.10	-1.14975	3.23936e-06
ENSG00000229525.1	-1.0537	1.47384e-05
ENSG00000244474.5	-2.36016	8.72599e-14
ENSG00000243135.6	-1.23372	3.96855e-05
ENSG00000228445.1	-1.69712	4.50746e-07
ENSG00000286059.1	-1.30468	0.000134479
ENSG00000072080.11	-2.21381	4.00775e-11
ENSG00000279218.1	-1.92844	6.00113e-08
ENSG00000226442.2	-1.63342	5.56648e-05
ENSG00000132329.11	-1.28543	3.04699e-06
ENSG00000172482.5	-1.1907	4.31359e-07
ENSG00000234235.1	-1.24152	4.85946e-05
ENSG00000233912.1	-1.09542	1.41433e-08
ENSG00000157103.12	-1.05402	5.35163e-08
ENSG00000172995.16	-1.62754	5.34134e-06
ENSG00000060971.18	-1.09331	6.86475e-15
ENSG00000170011.14	-2.43557	8.59246e-17
ENSG00000114812.13	-1.14215	8.56735e-06
ENSG00000273328.5	-1.66875	1.8253e-08
ENSG00000180432.6	-3.68835	4.40879e-29
ENSG00000144649.9	-1.11794	6.41771e-05
ENSG00000244161.1	-1.19539	2.86676e-05
ENSG00000163687.14	-1.11184	1.36584e-05
ENSG00000168306.13	-1.02302	2.40896e-10
ENSG00000244383.2	-1.17873	0.00033977
ENSG00000243694.3	-1.48713	0.000120462
ENSG00000064225.12	-1.13224	6.89754e-16
ENSG00000287378.1	-1.28378	7.74035e-06
ENSG00000144820.8	-1.0616	3.49568e-08
ENSG00000241754.2	-1.15651	0.000157001
ENSG00000241224.8	-2.29051	4.72412e-11
ENSG00000178075.20	-1.11926	2.44383e-11
ENSG00000144852.17	-1.7185	4.79585e-13
ENSG00000243429.1	-1.37154	2.11416e-05
ENSG00000114547.10	-1.76582	3.00918e-08
ENSG00000144908.13	-1.54367	9.7653e-08
ENSG00000246022.3	-1.33077	9.25058e-07
ENSG00000159650.9	-1.8568	2.49389e-07
ENSG00000246082.2	-1.49196	3.03664e-12
ENSG00000240006.1	-1.29267	3.56551e-06
ENSG00000240086.7	-1.88063	5.91412e-06
ENSG00000243818.5	-1.66426	6.45735e-09
ENSG00000287688.1	-1.74656	1.88474e-06
ENSG00000114790.13	-1.07946	1.00389e-08
ENSG00000196549.10	-2.84151	3.78096e-14
ENSG00000241544.2	-1.74621	8.44742e-08
ENSG00000114200.10	-1.23622	5.12301e-06
ENSG00000177694.16	-1.1455	4.19259e-07
ENSG00000242808.9	-1.19602	3.68219e-05
ENSG00000113790.11	-1.08702	1.34072e-09
ENSG00000145192.13	-1.25073	1.94141e-06
ENSG00000090512.12	-2.76417	3.81735e-21
ENSG00000113905.5	-2.21237	1.57298e-12
ENSG00000113889.14	-1.01644	2.25388e-07
ENSG00000234076.1	-1.66787	1.38793e-10
ENSG00000205835.9	-1.89478	1.01968e-11
ENSG00000233308.2	-2.34866	7.92539e-14
ENSG00000228271.2	-1.36457	0.000237478
ENSG00000178772.7	-1.0973	1.79065e-06
ENSG00000224652.2	-1.40021	0.000186224
ENSG00000163958.14	-1.06217	0.000203182
ENSG00000163959.10	-2.8194	7.55989e-23
ENSG00000109758.8	-1.29967	0.000174991
ENSG00000151552.12	-1.13726	2.90652e-14
ENSG00000249948.6	-2.30452	1.77821e-15
ENSG00000287320.1	-1.01658	0.000413357
ENSG00000198515.13	-1.53504	5.93906e-12
ENSG00000145247.12	-1.45775	5.92477e-15
ENSG00000109182.12	-1.50919	0.000479152
ENSG00000162840.4	-1.13885	0.000571682
ENSG00000196620.10	-1.87084	8.77163e-12
ENSG00000109181.12	-1.89112	7.40978e-13
ENSG00000251685.3	-1.55033	5.91016e-09
ENSG00000171234.14	-1.42334	2.40508e-09
ENSG00000173597.9	-1.56167	1.88627e-11
ENSG00000080493.17	-1.75721	5.46414e-14
ENSG00000163631.17	-1.23012	7.96031e-10
ENSG00000079557.5	-1.3989	3.42944e-09
ENSG00000081041.9	-1.16547	1.85793e-06
ENSG00000287401.1	-1.42414	6.93033e-08
ENSG00000170509.12	-2.26375	3.61123e-10
ENSG00000118777.12	-1.21759	3.71429e-10
ENSG00000138640.15	-1.11517	1.72842e-08
ENSG00000270720.1	-1.05397	6.84022e-06
ENSG00000198099.8	-2.54697	2.10454e-14
ENSG00000172955.17	-1.33679	1.09661e-10
ENSG00000196616.14	-1.9197	9.71166e-13
ENSG00000248144.6	-2.22079	3.42091e-14
ENSG00000196344.11	-1.14205	0.00117653
ENSG00000138823.13	-1.27788	1.26597e-09
ENSG00000164039.15	-1.11185	4.29249e-15
ENSG00000248740.6	-2.29242	2.15686e-17
ENSG00000245293.3	-1.42861	2.93613e-12
ENSG00000205403.13	-1.22694	3.99789e-16
ENSG00000138792.10	-1.05725	2.32722e-09
ENSG00000170917.14	-1.11162	3.63385e-16
ENSG00000287292.1	-1.1536	0.00234033
ENSG00000151790.9	-1.24284	2.98116e-07
ENSG00000109511.12	-2.36939	6.19846e-19
ENSG00000248319.2	-1.65694	4.86778e-06
ENSG00000198948.12	-1.46373	9.46589e-10
ENSG00000109576.14	-1.32088	6.04419e-11
ENSG00000164120.14	-1.35012	4.21183e-05
ENSG00000251584.2	-1.19309	9.22761e-05
ENSG00000249096.7	-2.0384	2.85662e-21
ENSG00000151726.14	-1.02812	7.24594e-08
ENSG00000249173.6	-2.10008	1.79834e-11
ENSG00000154556.18	-1.00795	3.36633e-10
ENSG00000109794.13	-1.13116	1.23585e-11
ENSG00000145476.16	-1.17837	2.50545e-14
ENSG00000164344.16	-1.28463	1.79515e-13
ENSG00000171368.12	-1.17908	1.67443e-07
ENSG00000206077.11	-1.16127	2.05777e-06
ENSG00000215218.4	-1.30212	1.67136e-05
ENSG00000250056.7	-3.08669	1.23328e-19
ENSG00000145545.12	-1.11773	6.52656e-11
ENSG00000271980.1	-1.11705	0.000135139
ENSG00000164237.9	-1.52445	2.19854e-17
ENSG00000259802.1	-1.06051	2.04051e-09
ENSG00000154153.13	-2.29864	1.17506e-15
ENSG00000286625.1	-2.52775	1.61505e-08
ENSG00000251443.2	-1.31364	0.000797309
ENSG00000271874.1	-1.07368	2.02242e-05
ENSG00000113492.14	-1.68089	7.32525e-14
ENSG00000164188.8	-1.54014	2.49263e-07
ENSG00000039537.13	-2.23054	3.81735e-21
ENSG00000112964.14	-1.16291	2.40914e-08
ENSG00000249364.6	-2.7866	1.80962e-17
ENSG00000248884.1	-1.63856	4.55665e-08
ENSG00000248359.2	-1.24348	0.000123625
ENSG00000250387.3	-1.06888	0.00176163
ENSG00000271714.1	-1.09979	9.95547e-05
ENSG00000132837.15	-1.43519	9.72531e-13
ENSG00000145692.15	-2.28578	5.88018e-16
ENSG00000172497.9	-1.08825	5.94317e-06
ENSG00000286638.1	-1.45887	5.31789e-07
ENSG00000236882.8	-1.12306	0.000311963
ENSG00000112874.10	-1.01619	6.96745e-10
ENSG00000145777.15	-2.31604	1.35328e-16
ENSG00000278921.2	-1.42181	1.61768e-07
ENSG00000248709.3	-1.55901	4.97633e-07
ENSG00000129596.5	-1.352	2.20672e-11
ENSG00000164406.8	-1.19356	3.74629e-09
ENSG00000250564.2	-1.37088	2.09765e-05
ENSG00000170458.14	-1.19951	1.36533e-11
ENSG00000279130.1	-1.10846	4.05171e-06
ENSG00000176049.16	-1.02709	2.1933e-05
ENSG00000169252.5	-1.05114	6.68615e-07
ENSG00000272411.1	-1.01128	0.00541176
ENSG00000237693.4	-1.2856	0.000555774
ENSG00000213433.5	-1.29395	1.74705e-10
ENSG00000170271.11	-1.06742	1.15658e-10
ENSG00000253653.1	-1.31143	0.000302317
ENSG00000170214.5	-1.11589	4.02052e-07
ENSG00000253357.1	-1.55241	5.88662e-06
ENSG00000254042.2	-1.01067	0.000572262
ENSG00000120129.6	-1.04959	4.02295e-11
ENSG00000253959.1	-1.07135	0.00258153
ENSG00000254211.6	-2.44275	1.10005e-17
ENSG00000184845.4	-1.23643	4.59561e-05
ENSG00000286350.1	-1.8171	1.4806e-08
ENSG00000131187.9	-1.34664	5.58866e-11
ENSG00000272459.1	-1.23952	1.20625e-06
ENSG00000271681.1	-2.70047	2.22532e-14
ENSG00000219992.2	-1.06603	7.8642e-05
ENSG00000269985.1	-2.46227	2.82546e-09
ENSG00000288046.1	-1.15937	2.66083e-07
ENSG00000215124.2	-1.5766	1.95474e-06
ENSG00000112293.15	-1.94322	1.63701e-14
ENSG00000261839.1	-1.08129	0.000485348
ENSG00000224157.1	-1.4527	2.90328e-06
ENSG00000164626.9	-1.45656	5.98467e-09
ENSG00000124713.6	-2.06655	2.32751e-13
ENSG00000137204.14	-1.62423	1.51547e-08
ENSG00000146233.8	-2.22298	9.74518e-15
ENSG00000237674.1	-1.64952	2.37141e-09
ENSG00000244067.3	-1.37931	3.35474e-05
ENSG00000217228.1	-1.93057	1.80063e-08
ENSG00000243955.6	-1.50104	6.00207e-10
ENSG00000231683.6	-1.08133	0.000354704
ENSG00000146147.15	-1.30747	4.77893e-07
ENSG00000235050.6	-1.33354	9.4771e-05
ENSG00000146166.17	-1.02492	0.000333356
ENSG00000213312.3	-1.49394	2.72583e-08
ENSG00000235357.2	-2.60279	8.00437e-13
ENSG00000186231.17	-1.08907	1.13143e-07
ENSG00000074935.14	-1.02338	6.03909e-13
ENSG00000203778.8	-1.21918	3.76341e-12
ENSG00000287933.1	-1.18528	0.00164426
ENSG00000286540.1	-1.22421	0.000137717
ENSG00000237742.7	-1.98468	2.22532e-14
ENSG00000118520.15	-1.58476	4.46097e-10
ENSG00000146411.6	-1.5793	1.4237e-09
ENSG00000118514.14	-1.249	1.39311e-11
ENSG00000272189.1	-1.33149	7.24148e-06
ENSG00000197442.10	-1.13811	3.21438e-08
ENSG00000238099.3	-3.05483	1.44163e-16
ENSG00000009765.14	-2.08081	1.61884e-16
ENSG00000120262.10	-1.12443	5.97243e-07
ENSG00000207422.1	-1.17279	0.00270845
ENSG00000091831.23	-1.92329	2.48457e-14
ENSG00000271040.1	-1.02664	0.000796321
ENSG00000175003.15	-3.6551	7.82846e-29
ENSG00000213071.11	-1.22638	1.09904e-09
ENSG00000198670.11	-1.34256	2.24783e-07
ENSG00000112530.11	-1.33148	4.94466e-07
ENSG00000225968.7	-1.85671	7.82178e-10
ENSG00000272719.1	-1.51622	0.000150659
ENSG00000230333.6	-3.08335	9.4737e-22
ENSG00000230435.1	-2.79124	4.62491e-15
ENSG00000286478.1	-1.6865	1.18215e-09
ENSG00000058404.20	-1.13587	0.000395206
ENSG00000230583.7	-1.14928	6.52452e-05
ENSG00000232667.10	-2.31676	3.88152e-15
ENSG00000005471.17	-1.8173	7.39472e-16
ENSG00000105784.15	-1.89582	3.08771e-19
ENSG00000223969.6	-1.06268	5.04251e-07
ENSG00000005421.9	-2.07549	1.00064e-18
ENSG00000105852.11	-1.59152	2.24528e-18
ENSG00000273138.1	-1.37024	3.05374e-10
ENSG00000005981.13	-1.95468	6.56588e-13
ENSG00000231170.7	-1.1094	5.89768e-12
ENSG00000004799.8	-1.33336	1.02282e-09
ENSG00000160868.15	-2.58017	2.74558e-10
ENSG00000176402.6	-1.17845	1.25467e-06
ENSG00000160862.13	-1.61174	2.79116e-14
ENSG00000214313.8	-1.26439	2.26907e-07
ENSG00000235077.1	-1.34184	2.05032e-06
ENSG00000106327.13	-1.12104	4.27243e-10
ENSG00000169894.18	-1.02537	0.000289599
ENSG00000214252.4	-1.59863	2.77301e-09
ENSG00000160963.14	-1.53444	3.88221e-06
ENSG00000106034.18	-1.47839	3.34733e-13
ENSG00000008311.15	-1.72446	4.62204e-15
ENSG00000275356.4	-1.42823	0.000297266
ENSG00000122787.15	-1.1875	1.08934e-05
ENSG00000178826.11	-1.1612	5.74263e-07
ENSG00000146904.9	-1.06908	7.14274e-06
ENSG00000171130.18	-1.22151	1.55e-10
ENSG00000002933.9	-1.00682	8.88378e-10
ENSG00000002726.20	-1.33668	0.000308062
ENSG00000239911.2	-1.43599	5.81406e-15
ENSG00000287865.1	-1.90863	4.4313e-09
ENSG00000273117.1	-1.20389	2.40508e-09
ENSG00000186480.13	-1.62617	4.74875e-13
ENSG00000282692.1	-1.5188	0.000213159
ENSG00000253764.3	-1.40826	7.99721e-05
ENSG00000175806.15	-1.00224	2.63502e-10
ENSG00000286542.1	-1.33381	0.000648254
ENSG00000285624.2	-1.05768	0.00211117
ENSG00000120907.18	-1.69375	2.73852e-08
ENSG00000253888.2	-1.54048	7.99181e-06
ENSG00000189233.12	-1.35052	2.37558e-11
ENSG00000183154.1	-1.34352	2.48926e-09
ENSG00000188676.13	-1.31906	6.00362e-05
ENSG00000104371.5	-1.74512	5.09209e-05
ENSG00000286878.1	-1.06364	0.000658377
ENSG00000147481.17	-1.0063	0.00192487
ENSG00000240915.2	-1.20049	3.67417e-05
ENSG00000254366.7	-1.05732	0.00235496
ENSG00000253760.1	-1.41087	9.95622e-06
ENSG00000170323.9	-1.15837	0.000255169
ENSG00000104267.10	-1.08897	1.63478e-07
ENSG00000254180.2	-1.09575	0.000400415
ENSG00000132541.11	-1.37011	4.75657e-15
ENSG00000147647.13	-1.37636	1.60712e-11
ENSG00000248050.1	-1.6639	1.68695e-08
ENSG00000287657.1	-1.27751	6.58014e-05
ENSG00000204949.9	-1.85088	5.79977e-06
ENSG00000253574.5	-1.95636	1.35461e-05
ENSG00000167701.14	-1.36892	5.25149e-10
ENSG00000106688.12	-2.16438	1.10296e-15
ENSG00000120158.12	-1.00723	2.13915e-08
ENSG00000176399.4	-1.06784	3.22113e-07
ENSG00000137106.18	-1.09754	7.40682e-15
ENSG00000176115.9	-1.11836	0.000159532
ENSG00000181997.8	-1.00689	0.000333307
ENSG00000107282.8	-1.31708	2.01555e-09
ENSG00000261447.1	-1.11118	0.00150147
ENSG00000156049.7	-1.1798	2.84996e-07
ENSG00000148057.16	-1.06129	8.08415e-14
ENSG00000130222.11	-1.04413	5.12136e-06
ENSG00000236507.2	-1.45322	0.000536326
ENSG00000106823.12	-1.068	3.44071e-10
ENSG00000165140.10	-1.86587	4.29637e-17
ENSG00000232283.1	-1.04313	0.00275412
ENSG00000136842.14	-1.65619	2.2351e-13
ENSG00000230328.2	-1.02812	0.00042422
ENSG00000136872.20	-1.92533	1.28463e-13
ENSG00000059769.20	-1.0489	1.05625e-20
ENSG00000229314.5	-1.1008	3.08225e-07
ENSG00000228278.4	-1.20759	5.3965e-09
ENSG00000175287.19	-1.76308	9.62644e-15
ENSG00000130707.18	-1.03304	1.07354e-07
ENSG00000235138.1	-1.11241	0.00348954
ENSG00000160339.16	-1.00002	0.00253027
ENSG00000275329.1	-1.15145	0.000110249
ENSG00000260220.6	-1.10226	0.00310057
ENSG00000188833.9	-1.26688	5.01414e-08
ENSG00000151240.17	-1.02743	5.91016e-09
ENSG00000151631.8	-2.3254	3.02802e-15
ENSG00000187134.14	-1.05864	7.48833e-06
ENSG00000151632.17	-1.11319	1.32108e-05
ENSG00000225418.1	-1.99005	8.82034e-10
ENSG00000264006.8	-2.20551	1.93172e-12
ENSG00000198610.11	-1.38057	5.97603e-10
ENSG00000134463.15	-1.39696	3.05181e-14
ENSG00000285662.2	-1.35767	1.82106e-05
ENSG00000276850.5	-1.27437	0.000263009
ENSG00000197444.10	-1.42221	8.21979e-07
ENSG00000165471.6	-1.26022	4.47324e-07
ENSG00000237949.2	-4.13371	5.57501e-31
ENSG00000286373.1	-1.07695	4.09491e-06
ENSG00000224714.3	-1.2668	0.000159077
ENSG00000235645.2	-1.0468	0.00117386
ENSG00000107736.21	-1.03184	5.87324e-09
ENSG00000148671.14	-1.36285	6.16817e-07
ENSG00000138207.14	-1.48079	3.82229e-15
ENSG00000095464.10	-1.21222	0.000969601
ENSG00000138109.11	-1.65855	5.16418e-09
ENSG00000138115.14	-2.1525	2.62268e-12
ENSG00000227695.6	-1.38035	1.61706e-07
ENSG00000148798.11	-1.00143	0.00529117
ENSG00000229775.7	-1.00256	0.00444046
ENSG00000197142.10	-1.05185	1.04974e-08
ENSG00000151892.14	-2.12203	1.6514e-12
ENSG00000230306.1	-1.19049	1.66794e-07
ENSG00000226699.1	-1.29866	4.06406e-07
ENSG00000099834.19	-1.01604	1.18967e-06
ENSG00000205866.4	-2.2472	5.94983e-11
ENSG00000205865.4	-1.70355	6.14827e-08
ENSG00000110651.11	-1.03018	5.35222e-12
ENSG00000254827.6	-1.06951	4.99375e-07
ENSG00000110169.11	-1.42409	6.54774e-12
ENSG00000158077.4	-1.0299	0.000470644
ENSG00000170743.17	-1.6593	0.000145929
ENSG00000254695.2	-2.05549	5.71853e-06
ENSG00000148965.10	-1.09779	9.66322e-06
ENSG00000255071.3	-1.59732	5.56209e-05
ENSG00000134339.8	-1.73867	5.48042e-06
ENSG00000173432.12	-2.23103	5.67421e-09
ENSG00000254622.1	-1.68951	1.41315e-06
ENSG00000129151.9	-2.47112	1.35578e-13
ENSG00000121690.11	-1.20793	1.99687e-14
ENSG00000110436.13	-1.80439	2.40508e-09
ENSG00000109991.9	-1.21809	9.71099e-07
ENSG00000186652.10	-1.00985	0.000397027
ENSG00000149131.16	-1.14118	1.55512e-12
ENSG00000149124.11	-3.78932	1.80963e-30
ENSG00000166840.13	-2.24347	1.90931e-22
ENSG00000255240.6	-1.08875	2.6061e-06
ENSG00000254877.1	-1.13033	0.000516056
ENSG00000254399.2	-2.29667	7.54874e-07
ENSG00000149476.15	-1.27301	3.00905e-10
ENSG00000132744.8	-1.19535	9.42652e-12
ENSG00000251637.6	-2.43079	3.6326e-18
ENSG00000206587.1	-1.4577	0.000260398
ENSG00000250508.1	-1.15509	0.00019377
ENSG00000131620.17	-1.64824	8.21598e-11
ENSG00000137491.15	-1.11201	7.94469e-12
ENSG00000166391.15	-3.19519	5.08216e-28
ENSG00000182704.8	-1.39918	3.69843e-09
ENSG00000261578.1	-1.23296	1.61852e-06
ENSG00000255471.1	-1.26597	3.7971e-11
ENSG00000246523.8	-1.29748	2.26938e-12
ENSG00000257057.3	-1.41302	6.98031e-06
ENSG00000110723.12	-1.76391	1.4237e-09
ENSG00000197580.13	-2.11783	1.35328e-16
ENSG00000214264.4	-1.06837	0.000282933
ENSG00000110243.12	-1.49075	7.8932e-09
ENSG00000236267.1	-1.57242	4.85663e-08
ENSG00000110245.12	-1.4199	5.25203e-10
ENSG00000172425.11	-3.37063	3.24412e-21
ENSG00000149582.16	-1.17584	1.70406e-08
ENSG00000118094.12	-1.11246	0.000146292
ENSG00000111181.12	-1.02287	5.82196e-06
ENSG00000010379.16	-1.40637	5.17966e-08
ENSG00000182326.15	-1.22522	2.32757e-15
ENSG00000159403.18	-1.24764	2.79838e-13
ENSG00000139194.8	-1.33304	1.73493e-12
ENSG00000287928.1	-1.58812	8.56735e-06
ENSG00000008394.13	-1.10726	5.98278e-11
ENSG00000111713.3	-2.48558	7.90245e-16
ENSG00000285854.1	-1.36366	3.2935e-06
ENSG00000121361.5	-1.00175	9.05102e-08
ENSG00000069431.11	-1.18266	2.36983e-09
ENSG00000275567.1	-1.17322	3.08222e-05
ENSG00000257718.1	-1.017	4.16471e-08
ENSG00000257906.3	-1.61129	4.01758e-08
ENSG00000086159.13	-1.53135	5.04174e-05
ENSG00000167588.13	-1.78107	5.99544e-12
ENSG00000284730.1	-1.04012	0.000320924
ENSG00000135480.16	-1.22587	0.000433493
ENSG00000135447.17	-1.89512	1.46739e-10
ENSG00000175336.10	-1.55549	1.01631e-07
ENSG00000135517.9	-1.20084	0.000153657
ENSG00000135423.13	-1.64534	1.78807e-06
ENSG00000025423.11	-1.63633	5.38844e-14
ENSG00000258679.1	-1.05031	0.000545402
ENSG00000139547.7	-2.31234	1.47258e-18
ENSG00000166148.3	-1.18489	0.000311905
ENSG00000279444.1	-1.47138	9.87832e-05
ENSG00000257940.1	-1.44872	0.000199422
ENSG00000274021.1	-1.13132	9.69616e-08
ENSG00000257943.2	-2.00035	3.02536e-06
ENSG00000245017.2	-1.12031	2.10668e-07
ENSG00000274560.1	-1.86707	6.93341e-11
ENSG00000017427.16	-1.45794	2.40508e-09
ENSG00000110887.8	-1.80238	4.57182e-15
ENSG00000111249.14	-1.39509	3.51638e-08
ENSG00000111275.13	-1.25679	3.99645e-18
ENSG00000135094.11	-1.80843	1.08474e-07
ENSG00000257958.1	-1.42037	6.8454e-05
ENSG00000256811.1	-1.97035	9.78614e-09
ENSG00000204583.10	-1.27808	7.09633e-05
ENSG00000176894.10	-1.3593	1.82355e-17
ENSG00000165475.15	-1.16506	4.76252e-14
ENSG00000230641.1	-1.33557	0.000154875
ENSG00000139508.14	-1.56716	1.60017e-12
ENSG00000226519.2	-1.2442	4.47876e-06
ENSG00000227258.6	-1.52637	3.36021e-16
ENSG00000080618.16	-1.00133	1.21849e-07
ENSG00000224517.6	-1.37149	6.32744e-06
ENSG00000235532.1	-1.20819	1.21158e-05
ENSG00000285699.1	-1.09691	0.00504337
ENSG00000125246.15	-1.00845	2.12288e-14
ENSG00000272143.1	-1.16869	8.34442e-09
ENSG00000275880.1	-1.34356	3.12367e-06
ENSG00000126218.12	-1.0814	4.1215e-09
ENSG00000126231.14	-1.19761	2.74894e-08
ENSG00000214274.9	-1.07099	2.03306e-08
ENSG00000258818.4	-1.28745	1.70063e-15
ENSG00000179636.15	-1.80298	1.44034e-13
ENSG00000258604.1	-1.92241	3.99789e-16
ENSG00000255472.1	-1.07651	0.00245747
ENSG00000285467.1	-1.38113	6.26495e-08
ENSG00000225766.10	-1.23376	9.54778e-09
ENSG00000100889.12	-1.39064	2.52013e-18
ENSG00000139914.6	-1.25267	1.34312e-07
ENSG00000136305.11	-1.5114	4.0792e-18
ENSG00000286527.1	-1.02892	2.48847e-05
ENSG00000139874.6	-1.19415	2.74676e-05
ENSG00000214900.11	-1.02214	4.9939e-09
ENSG00000288045.1	-1.32317	1.27695e-10
ENSG00000100714.17	-1.1113	1.67363e-13
ENSG00000196553.15	-2.22057	8.33762e-10
ENSG00000267909.3	-1.16068	0.00131975
ENSG00000100652.5	-2.90095	2.08009e-20
ENSG00000205683.11	-1.25741	1.41081e-07
ENSG00000119711.13	-1.02691	6.3451e-08
ENSG00000259319.1	-1.37002	1.40411e-11
ENSG00000100577.19	-1.30679	2.27634e-14
ENSG00000284959.2	-1.16996	2.53516e-08
ENSG00000258538.5	-1.15856	0.000980924
ENSG00000140107.12	-1.38562	6.51601e-05
ENSG00000258913.2	-1.62836	9.85347e-06
ENSG00000259523.1	-1.03891	5.00549e-07
ENSG00000259721.1	-1.86482	1.20141e-07
ENSG00000259405.1	-1.20747	0.000133923
ENSG00000167014.11	-1.59986	1.07577e-05
ENSG00000171766.16	-1.00311	4.69337e-08
ENSG00000140284.11	-1.33645	2.436e-11
ENSG00000103569.10	-2.43911	4.94543e-19
ENSG00000273958.1	-1.19459	2.05777e-06
ENSG00000259370.2	-1.01978	1.36569e-05
ENSG00000259727.1	-1.25451	0.00107829
ENSG00000270964.1	-1.06017	5.40341e-09
ENSG00000245750.9	-1.29926	1.44682e-06
ENSG00000259783.6	-1.47487	1.05308e-06
ENSG00000215186.6	-1.48714	1.10496e-06
ENSG00000159289.6	-1.40128	1.07577e-05
ENSG00000140459.18	-2.2468	2.8609e-12
ENSG00000140465.14	-1.87419	1.93128e-07
ENSG00000140505.7	-1.05214	0.00255308
ENSG00000260274.1	-1.19157	5.69708e-13
ENSG00000275454.1	-1.14582	1.19028e-07
ENSG00000274515.1	-1.18426	1.33791e-06
ENSG00000103942.13	-1.12351	5.07247e-09
ENSG00000156218.13	-1.02808	1.15986e-06
ENSG00000156222.12	-2.02484	3.919e-14
ENSG00000271763.1	-1.05263	0.0057804
ENSG00000259359.2	-1.54099	4.13784e-10
ENSG00000189419.8	-1.10366	7.58707e-07
ENSG00000276984.1	-1.33977	6.3163e-05
ENSG00000260394.2	-1.56599	7.0028e-05
ENSG00000099769.5	-2.37823	2.46769e-12
ENSG00000063854.13	-1.20175	5.13576e-20
ENSG00000065054.14	-1.25639	5.96995e-15
ENSG00000228146.8	-2.56197	4.66788e-17
ENSG00000183044.12	-1.40304	5.45555e-16
ENSG00000261481.1	-1.40053	8.7152e-05
ENSG00000260071.2	-1.14782	0.000972461
ENSG00000263257.3	-1.28867	0.000315577
ENSG00000166780.11	-1.08166	8.21604e-11
ENSG00000183549.10	-1.85127	3.42855e-16
ENSG00000183747.12	-1.51025	1.64281e-11
ENSG00000280306.1	-1.19917	4.58097e-06
ENSG00000066813.14	-1.33576	6.00207e-10
ENSG00000260762.1	-1.16266	8.98302e-06
ENSG00000005187.12	-1.15025	1.15554e-09
ENSG00000166743.9	-1.37735	3.45993e-06
ENSG00000275494.1	-1.31994	1.4354e-09
ENSG00000155666.11	-1.16642	5.54227e-09
ENSG00000197272.2	-1.14027	7.74156e-09
ENSG00000273582.1	-1.76486	2.19339e-08
ENSG00000275263.1	-1.09897	0.000315577
ENSG00000156885.6	-1.70391	1.37283e-05
ENSG00000140691.17	-1.03992	3.05009e-12
ENSG00000166123.14	-1.04713	1.6445e-08
ENSG00000261241.7	-1.49806	1.38567e-06
ENSG00000287718.1	-1.4782	1.86867e-07
ENSG00000285367.1	-1.19206	8.85622e-07
ENSG00000260850.2	-3.03096	3.57052e-24
ENSG00000198848.12	-1.53658	2.40162e-09
ENSG00000159398.16	-1.60714	1.42308e-08
ENSG00000246379.8	-1.46797	8.22968e-06
ENSG00000087258.15	-1.66858	2.19339e-08
ENSG00000125148.7	-1.43647	1.18308e-09
ENSG00000169715.15	-1.60934	3.02246e-08
ENSG00000205362.11	-1.49684	2.40036e-07
ENSG00000205361.8	-1.69267	1.15297e-08
ENSG00000205360.6	-2.1437	9.9299e-09
ENSG00000187193.9	-2.15742	1.44293e-14
ENSG00000172831.13	-1.83106	1.34884e-21
ENSG00000172828.13	-1.29924	7.10166e-08
ENSG00000172824.16	-1.61981	8.28886e-12
ENSG00000276075.1	-1.20264	3.40992e-08
ENSG00000213398.8	-1.75479	1.99434e-18
ENSG00000198650.11	-2.79936	4.55587e-22
ENSG00000257017.9	-1.89982	5.38844e-14
ENSG00000261701.7	-1.64	1.0159e-12
ENSG00000166816.14	-1.17147	1.13577e-11
ENSG00000261058.1	-2.36915	1.18133e-14
ENSG00000278058.1	-1.35463	4.65396e-14
ENSG00000260876.6	-1.45477	9.9299e-09
ENSG00000103154.9	-1.31019	1.01558e-05
ENSG00000260018.1	-1.04866	7.46338e-06
ENSG00000154099.18	-1.25528	0.00020949
ENSG00000275088.1	-1.43597	7.16301e-05
ENSG00000174990.7	-1.11012	4.06675e-06
ENSG00000262003.1	-1.09238	0.00153539
ENSG00000167740.9	-1.07695	2.79951e-23
ENSG00000229782.1	-1.36205	7.03063e-06
ENSG00000141485.17	-1.49065	1.01631e-07
ENSG00000065320.9	-1.05597	2.64307e-05
ENSG00000187824.8	-1.32823	8.82327e-18
ENSG00000263400.8	-1.5704	4.58342e-22
ENSG00000285220.1	-1.01842	0.00434882
ENSG00000188803.15	-1.51119	0.000455552
ENSG00000265494.1	-1.55608	5.5627e-05
ENSG00000108551.5	-1.14748	2.1933e-05
ENSG00000133027.18	-1.02009	4.84993e-10
ENSG00000091536.19	-1.12178	6.28219e-07
ENSG00000176974.20	-1.56608	9.4737e-22
ENSG00000214860.5	-1.83702	4.7025e-07
ENSG00000262769.1	-1.18951	3.75853e-06
ENSG00000265254.1	-1.44376	1.31202e-16
ENSG00000179761.12	-1.12661	1.18031e-09
ENSG00000132141.14	-1.29972	2.42614e-16
ENSG00000275152.5	-1.52477	7.57736e-10
ENSG00000141753.7	-1.11613	3.27112e-16
ENSG00000131482.10	-1.04147	1.61234e-05
ENSG00000161649.13	-1.61131	2.97548e-05
ENSG00000131095.13	-1.04241	0.000854412
ENSG00000181513.14	-1.12668	6.97169e-15
ENSG00000262881.1	-1.03303	0.000130027
ENSG00000005243.10	-1.04948	2.75656e-09
ENSG00000166292.12	-1.11635	0.000106607
ENSG00000273702.1	-1.15931	1.54723e-08
ENSG00000267659.5	-1.70634	3.36312e-07
ENSG00000141338.14	-1.60656	4.38948e-09
ENSG00000154258.17	-1.13564	6.59036e-07
ENSG00000154262.13	-1.38202	4.50961e-13
ENSG00000172782.12	-1.81542	2.84996e-07
ENSG00000232724.1	-1.05889	1.15858e-06
ENSG00000287257.1	-2.05766	1.16805e-10
ENSG00000182156.10	-1.24571	9.88752e-07
ENSG00000261978.1	-1.45351	4.33352e-06
ENSG00000169738.8	-1.70402	2.30324e-15
ENSG00000279372.1	-2.08158	2.703e-13
ENSG00000264569.1	-1.95059	1.06723e-14
ENSG00000267079.1	-1.51311	1.28724e-05
ENSG00000267690.1	-1.84672	2.41502e-06
ENSG00000171885.17	-1.42865	3.0469e-05
ENSG00000154080.14	-1.50877	3.65282e-06
ENSG00000134760.6	-1.74948	4.31565e-09
ENSG00000264859.6	-1.29093	2.64203e-05
ENSG00000118271.10	-1.97344	5.65693e-15
ENSG00000101695.9	-1.54994	2.49063e-18
ENSG00000141434.12	-1.75254	2.04806e-06
ENSG00000101746.15	-1.85316	4.25192e-06
ENSG00000260552.1	-1.04517	9.9379e-10
ENSG00000141622.14	-1.39452	9.92115e-08
ENSG00000267444.1	-2.45178	1.69113e-09
ENSG00000167315.18	-1.27005	2.56032e-20
ENSG00000287381.1	-1.14847	0.00374853
ENSG00000134042.13	-1.18359	1.59612e-08
ENSG00000267396.1	-1.64575	4.72595e-07
ENSG00000267391.5	-1.01962	1.33527e-07
ENSG00000267390.1	-1.34641	4.87037e-15
ENSG00000166347.19	-1.18786	3.30744e-14
ENSG00000150656.15	-2.30267	3.80602e-10
ENSG00000267270.6	-1.04148	3.59103e-06
ENSG00000267251.2	-1.3747	5.58399e-05
ENSG00000115255.11	-1.1638	2.65363e-08
ENSG00000105251.11	-1.62678	2.83627e-12
ENSG00000167769.5	-1.10553	0.0021576
ENSG00000104883.8	-1.24437	2.80244e-16
ENSG00000268149.1	-1.76583	8.95005e-08
ENSG00000260001.6	-1.18294	0.000673243
ENSG00000260500.1	-1.91763	1.70445e-11
ENSG00000167772.12	-1.19881	7.45992e-08
ENSG00000105088.8	-1.40897	4.38511e-08
ENSG00000080573.7	-1.15721	9.17276e-07
ENSG00000167798.17	-2.33449	8.57527e-19
ENSG00000105607.13	-1.22803	2.58651e-19
ENSG00000161031.13	-1.0961	0.00012908
ENSG00000186115.13	-1.43263	1.46739e-10
ENSG00000171903.16	-1.02915	2.89221e-09
ENSG00000188039.15	-1.1713	0.00351881
ENSG00000213996.13	-1.47566	1.53375e-11
ENSG00000266964.5	-1.38808	7.61138e-06
ENSG00000269843.1	-1.55849	2.73072e-05
ENSG00000255974.8	-2.65967	2.47239e-15
ENSG00000198077.10	-2.54373	4.15409e-11
ENSG00000256612.7	-1.32775	4.73788e-05
ENSG00000269353.1	-2.304	1.02252e-08
ENSG00000197408.10	-1.37103	7.18708e-07
ENSG00000197838.5	-2.07877	1.34304e-06
ENSG00000216588.9	-1.40103	6.3451e-08
ENSG00000105398.4	-1.41995	2.51957e-08
ENSG00000286024.1	-1.44862	1.50772e-11
ENSG00000204653.10	-2.28543	1.30486e-19
ENSG00000083807.10	-1.86884	6.55984e-16
ENSG00000186458.5	-2.13793	1.78554e-07
ENSG00000228888.1	-1.1963	2.45124e-06
ENSG00000238102.2	-1.48035	3.21e-10
ENSG00000101323.5	-1.69014	2.12807e-17
ENSG00000233492.2	-1.26684	0.0026652
ENSG00000230613.1	-1.27691	1.503e-08
ENSG00000101440.9	-1.22075	1.69363e-05
ENSG00000101460.13	-1.42651	1.54143e-12
ENSG00000229976.2	-1.03398	0.00377429
ENSG00000226812.2	-1.84288	2.76098e-12
ENSG00000229005.2	-1.93235	9.90134e-14
ENSG00000233376.1	-1.03501	5.61186e-05
ENSG00000168746.8	-1.70164	6.2118e-10
ENSG00000124107.5	-1.98239	5.28189e-08
ENSG00000158445.10	-1.59352	7.36769e-07
ENSG00000286052.1	-1.11904	0.00418867
ENSG00000124253.11	-2.43411	8.77968e-18
ENSG00000228812.7	-2.70792	4.17945e-18
ENSG00000228705.2	-1.38134	3.47204e-05
ENSG00000229873.1	-1.24929	1.80655e-08
ENSG00000092758.18	-1.09875	1.9653e-06
ENSG00000101204.17	-1.72235	8.18192e-06
ENSG00000203900.2	-1.52779	6.14415e-05
ENSG00000101213.7	-1.07962	7.45301e-05
ENSG00000274501.1	-1.29782	3.0391e-06
ENSG00000226580.1	-1.549	4.44734e-11
ENSG00000142168.14	-1.24778	2.27818e-21
ENSG00000170262.12	-1.3423	0.000520149
ENSG00000242220.9	-1.9105	7.52317e-10
ENSG00000159200.18	-1.0907	3.34733e-13
ENSG00000159261.12	-1.39647	1.35578e-13
ENSG00000142182.9	-1.00636	0.00129725
ENSG00000229356.1	-1.227	1.51506e-05
ENSG00000160233.8	-1.48838	6.31257e-12
ENSG00000223431.1	-1.52855	4.49905e-07
ENSG00000274225.1	-1.68731	1.30788e-10
ENSG00000160282.14	-1.02858	2.3757e-06
ENSG00000182902.14	-1.00622	1.23762e-05
ENSG00000100033.16	-1.81291	2.55086e-09
ENSG00000237517.9	-2.48461	8.02194e-18
ENSG00000273032.2	-1.03117	0.00154645
ENSG00000286025.1	-1.08816	0.00276477
ENSG00000161132.6	-1.93646	1.08485e-06
ENSG00000272829.1	-1.12824	1.44308e-05
ENSG00000100024.15	-1.30632	6.27197e-11
ENSG00000279159.1	-2.05735	3.31553e-10
ENSG00000227117.6	-2.81379	1.2746e-14
ENSG00000176635.18	-2.01286	6.2955e-13
ENSG00000100003.18	-1.9326	2.08009e-20
ENSG00000273350.1	-1.6603	1.57298e-12
ENSG00000222915.1	-1.39874	2.91556e-05
ENSG00000273428.3	-1.01871	0.00149734
ENSG00000100012.11	-2.46766	2.62268e-12
ENSG00000273082.1	-1.14771	0.000162497
ENSG00000198125.13	-1.1546	0.000357813
ENSG00000159307.19	-1.60926	2.54625e-06
ENSG00000236117.1	-1.16277	0.00152342
ENSG00000130234.11	-1.13696	0.00102635
ENSG00000147003.7	-1.09238	2.00682e-05
ENSG00000169891.18	-1.05824	3.20228e-12
ENSG00000223723.1	-1.5114	2.71813e-08
ENSG00000036473.8	-1.85743	5.02308e-13
ENSG00000171433.12	-1.03076	7.99335e-07
ENSG00000101951.17	-1.65334	0.000139072
ENSG00000171402.15	-1.528	2.46823e-08
ENSG00000158571.11	-1.12466	7.27344e-07
ENSG00000287370.1	-1.16526	0.000113149
ENSG00000169083.17	-1.42495	4.96095e-08
ENSG00000147100.11	-1.16168	1.0687e-08
ENSG00000198157.11	-1.57692	2.15686e-17
ENSG00000123561.15	-1.09022	7.03162e-05
ENSG00000125675.18	-2.67415	3.0399e-14
ENSG00000101981.12	-1.64401	8.88378e-10
ENSG00000203933.3	-1.486	4.46339e-05
ENSG00000198692.10	-1.24639	4.41429e-06

## Sheet: S9
Supplementary Table S9. List of up-regulated genes in PG1 patients in comparison to PG0
Ensembl ID	log2FoldChange	padj
ENSG00000117122.14	1.13092	0.00108287
ENSG00000117215.15	1.29929	0.000220247
ENSG00000176092.15	1.18813	2.30241e-06
ENSG00000175793.12	1.0625	0.000422378
ENSG00000253368.4	1.30408	4.47876e-06
ENSG00000229167.2	1.00902	0.00392641
ENSG00000121753.12	1.30108	0.000229877
ENSG00000183682.8	1.28724	0.00010709
ENSG00000162409.11	1.61504	6.26495e-08
ENSG00000226476.6	1.28126	0.00128083
ENSG00000231252.3	1.2975	0.00083812
ENSG00000284928.1	1.43329	0.000642422
ENSG00000230863.3	1.28492	0.000504388
ENSG00000117069.15	2.10543	3.27385e-06
ENSG00000171502.15	1.08534	0.00085847
ENSG00000162669.16	1.25148	8.4152e-05
ENSG00000221986.7	1.04161	0.00457804
ENSG00000232527.8	1.18732	0.00163432
ENSG00000254726.3	1.04711	2.53516e-08
ENSG00000158477.7	1.45085	0.000473875
ENSG00000162738.6	1.34199	1.22935e-05
ENSG00000162782.16	1.73698	0.000114681
ENSG00000230426.4	1.9458	5.12136e-06
ENSG00000285986.1	1.21751	0.00213037
ENSG00000133063.16	1.27162	0.000989796
ENSG00000233791.5	1.42859	5.13738e-05
ENSG00000188460.4	1.19483	0.00100838
ENSG00000224566.2	1.12491	0.00212257
ENSG00000287895.1	1.44632	0.000351334
ENSG00000162913.10	1.13355	0.000629215
ENSG00000287315.1	1.2186	0.00171033
ENSG00000162931.12	1.92246	2.53559e-05
ENSG00000135773.13	2.46568	6.82176e-08
ENSG00000135749.19	1.01571	1.65518e-06
ENSG00000168243.11	1.92549	4.93362e-06
ENSG00000198626.17	1.25902	0.000377079
ENSG00000215808.4	1.48461	0.000191471
ENSG00000203668.2	1.123	7.57736e-10
ENSG00000162849.16	1.15287	5.52327e-05
ENSG00000162975.5	1.18167	0.00374938
ENSG00000157833.13	1.06319	1.83229e-05
ENSG00000042493.16	1.0432	6.56603e-06
ENSG00000163121.10	1.06775	8.47451e-06
ENSG00000249715.12	2.28034	2.42477e-08
ENSG00000170500.13	1.2923	0.000100036
ENSG00000198203.10	1.56677	1.23347e-06
ENSG00000230650.1	1.22683	0.000329423
ENSG00000144130.11	1.19404	0.00052144
ENSG00000189223.15	1.01464	9.76371e-06
ENSG00000197927.13	1.12453	0.000123698
ENSG00000226674.11	1.15834	9.35778e-05
ENSG00000081479.15	1.45667	0.000247428
ENSG00000128683.14	1.35826	0.000674354
ENSG00000144354.14	1.06476	0.00020303
ENSG00000188452.14	1.63721	2.99484e-05
ENSG00000188738.15	1.20679	0.000417262
ENSG00000163599.17	1.38779	1.89011e-07
ENSG00000127831.11	1.65635	8.62161e-08
ENSG00000135912.11	1.20403	9.23011e-15
ENSG00000135925.9	1.00237	0.00191143
ENSG00000114923.17	1.60443	4.86228e-06
ENSG00000115009.13	2.38256	4.98181e-13
ENSG00000135916.16	1.21653	6.48772e-10
ENSG00000125046.15	1.8877	9.65383e-08
ENSG00000206557.6	1.87649	1.45126e-05
ENSG00000179934.7	2.14919	2.25721e-07
ENSG00000163814.8	1.14697	1.34173e-05
ENSG00000168268.11	1.35739	3.30329e-12
ENSG00000163618.18	1.17003	0.00240196
ENSG00000240405.7	1.00549	0.00478011
ENSG00000169855.20	1.0552	1.26862e-06
ENSG00000185565.12	1.18719	0.00128776
ENSG00000173702.7	1.20717	0.0004179
ENSG00000114554.11	1.25722	9.94646e-16
ENSG00000170819.5	1.58545	6.00497e-05
ENSG00000114113.6	1.3281	0.00185243
ENSG00000240032.1	1.33332	1.25666e-05
ENSG00000163577.8	1.42976	2.54186e-09
ENSG00000171121.16	1.02069	4.99375e-07
ENSG00000226652.3	1.99247	3.79097e-06
ENSG00000229155.1	1.79669	1.64893e-06
ENSG00000163975.12	1.38146	6.96686e-08
ENSG00000163993.7	1.90704	7.73893e-07
ENSG00000153012.12	1.19683	1.08692e-05
ENSG00000250612.2	1.34248	0.00109248
ENSG00000163735.7	1.28301	0.000882257
ENSG00000249001.5	1.4296	0.000441925
ENSG00000029559.7	1.36179	0.00136146
ENSG00000118785.14	1.42488	2.17546e-05
ENSG00000236699.9	1.39055	0.000114653
ENSG00000138795.10	1.09579	4.55249e-05
ENSG00000138798.13	1.80364	8.06083e-05
ENSG00000151012.13	2.26599	1.86419e-10
ENSG00000153132.13	1.06844	0.000553492
ENSG00000137460.8	1.42481	9.61163e-09
ENSG00000197410.14	1.28995	0.000760054
ENSG00000168843.14	1.04805	0.00490797
ENSG00000254233.1	1.9659	2.32449e-06
ENSG00000071539.14	1.26573	1.0319e-09
ENSG00000035499.13	1.12994	4.26216e-07
ENSG00000164181.14	1.48263	3.79097e-06
ENSG00000152413.15	1.88538	2.28516e-13
ENSG00000173930.9	1.11852	0.000972852
ENSG00000250682.6	1.15206	0.00383971
ENSG00000255833.2	1.21308	5.40938e-05
ENSG00000281398.4	1.27945	7.21108e-11
ENSG00000286403.1	1.23862	0.000614315
ENSG00000250120.8	1.05218	0.00109677
ENSG00000112852.7	1.22115	0.000332653
ENSG00000113205.5	1.67887	3.73444e-06
ENSG00000272108.1	1.81067	3.27029e-05
ENSG00000164266.10	2.0159	1.08398e-07
ENSG00000164270.17	1.05977	0.00123692
ENSG00000113249.13	1.78188	1.89186e-05
ENSG00000285476.1	1.29369	0.000645665
ENSG00000286785.1	1.94933	1.07038e-05
ENSG00000164379.7	2.3097	4.84443e-12
ENSG00000271361.1	1.21407	0.000229613
ENSG00000111837.11	1.05028	0.00124454
ENSG00000287626.1	1.28874	0.00112498
ENSG00000124766.7	1.40207	1.01806e-09
ENSG00000272168.8	1.17517	1.78623e-05
ENSG00000281706.3	1.55634	6.24101e-05
ENSG00000204580.13	1.3686	4.7235e-09
ENSG00000227507.2	1.01645	1.62331e-05
ENSG00000137309.20	1.07549	5.17923e-13
ENSG00000164530.15	1.22893	0.00169952
ENSG00000096088.16	1.58983	0.000320227
ENSG00000146072.6	1.08563	1.4237e-09
ENSG00000137251.16	1.16369	0.00301108
ENSG00000112245.12	1.27061	3.37859e-05
ENSG00000286042.1	2.90213	1.34072e-09
ENSG00000118402.6	1.06658	0.00109495
ENSG00000135324.6	1.42239	3.7903e-05
ENSG00000154548.9	1.73398	4.02524e-10
ENSG00000146267.12	1.24919	0.000712305
ENSG00000187772.8	1.65476	0.000451715
ENSG00000178409.13	1.16193	1.08249e-10
ENSG00000203799.13	1.04292	0.000180161
ENSG00000053328.8	1.1364	6.29339e-05
ENSG00000164484.11	1.33234	3.51268e-06
ENSG00000112486.16	1.77269	2.4805e-07
ENSG00000164638.10	1.00887	0.000441004
ENSG00000006747.15	1.26723	0.000211459
ENSG00000136231.14	1.02682	0.000738205
ENSG00000233539.5	1.97406	3.92315e-07
ENSG00000177679.16	1.16286	0.000462475
ENSG00000008277.14	1.31758	8.08957e-06
ENSG00000158528.12	1.3066	0.000101962
ENSG00000231764.10	1.02801	0.00725928
ENSG00000236305.1	1.50932	1.33354e-05
ENSG00000189056.14	1.1914	0.000322135
ENSG00000091129.21	2.87005	3.7042e-16
ENSG00000198074.10	1.43277	0.000100698
ENSG00000236279.7	2.45126	3.71538e-07
ENSG00000133619.17	1.1444	1.65475e-07
ENSG00000055118.15	1.01341	0.00321122
ENSG00000253616.5	1.34267	0.00012908
ENSG00000134028.14	1.76685	5.04558e-06
ENSG00000184661.14	1.00185	9.87832e-05
ENSG00000168077.14	1.2305	6.3451e-08
ENSG00000177669.4	1.68858	9.39865e-06
ENSG00000253642.6	1.59421	0.000511519
ENSG00000253339.2	1.55431	7.07508e-05
ENSG00000137558.9	1.27733	0.000484151
ENSG00000287352.1	1.35421	0.000308062
ENSG00000171033.13	1.1344	0.000724255
ENSG00000104427.12	1.05336	1.01505e-09
ENSG00000184672.12	1.05606	0.0041849
ENSG00000147614.4	1.40572	0.000344519
ENSG00000156103.16	1.27363	7.17061e-05
ENSG00000083307.12	1.29599	0.000419425
ENSG00000205038.12	1.3292	8.12109e-05
ENSG00000253877.6	1.14419	0.00285488
ENSG00000214814.7	1.76446	9.22621e-05
ENSG00000254166.3	1.3905	2.01433e-06
ENSG00000169436.17	1.61636	4.31148e-05
ENSG00000271959.1	1.45972	8.41791e-05
ENSG00000181085.15	1.4214	0.000214174
ENSG00000160957.13	1.03342	3.23082e-08
ENSG00000172724.12	1.0254	0.00228922
ENSG00000283162.1	1.55961	1.66443e-06
ENSG00000268926.3	1.96695	9.36075e-07
ENSG00000275465.7	1.02127	0.00469516
ENSG00000136943.11	1.63054	2.81901e-06
ENSG00000165138.18	1.07804	7.88178e-05
ENSG00000181634.8	1.65101	8.18091e-08
ENSG00000227619.3	1.80739	2.55966e-06
ENSG00000214402.7	1.39745	0.000523754
ENSG00000186193.9	1.23687	0.00010008
ENSG00000278982.1	1.00433	0.00455402
ENSG00000229932.3	1.31859	0.000168868
ENSG00000150054.18	1.3609	1.75428e-08
ENSG00000095739.11	1.33264	2.96911e-08
ENSG00000215146.5	1.41516	1.73639e-06
ENSG00000196793.13	1.38611	2.68306e-06
ENSG00000187783.12	1.02921	0.00358951
ENSG00000107984.10	1.57786	0.000192188
ENSG00000231131.8	1.44207	1.18909e-05
ENSG00000165449.11	1.04065	0.00142336
ENSG00000182010.11	1.52629	1.55084e-09
ENSG00000075073.15	1.02288	0.00240707
ENSG00000287306.1	1.08474	0.000369144
ENSG00000171224.9	1.51397	9.84386e-09
ENSG00000148734.8	1.16602	0.00206948
ENSG00000221164.1	1.02284	4.99592e-05
ENSG00000133665.13	1.20995	0.000305517
ENSG00000107443.16	1.43733	4.69066e-11
ENSG00000138131.4	1.71164	5.04402e-07
ENSG00000188613.7	1.40086	5.01506e-07
ENSG00000255624.3	1.23277	9.95547e-05
ENSG00000148848.14	1.0687	0.000373313
ENSG00000174672.16	1.59144	0.000233677
ENSG00000188211.9	1.07979	5.51441e-05
ENSG00000110492.15	1.29041	1.8558e-08
ENSG00000183134.5	1.05694	0.000890887
ENSG00000134780.10	1.46221	3.45271e-08
ENSG00000256116.1	1.08875	0.000102719
ENSG00000174669.12	1.39524	1.54272e-06
ENSG00000021300.14	1.17354	9.42621e-05
ENSG00000279742.1	1.05068	0.00281939
ENSG00000255282.6	1.11269	0.00228935
ENSG00000149403.12	1.37514	0.000317342
ENSG00000182667.14	1.3065	0.000463675
ENSG00000249628.3	1.2908	0.0021296
ENSG00000250899.3	1.05897	8.83877e-05
ENSG00000255966.1	1.16861	0.000359684
ENSG00000111664.10	1.03623	0.00108395
ENSG00000215241.4	1.44469	0.00019889
ENSG00000087494.16	1.3473	0.000172479
ENSG00000181418.8	1.12976	0.00184485
ENSG00000149948.13	1.47984	0.000755242
ENSG00000257761.3	1.44785	0.000352711
ENSG00000072657.9	1.38875	0.000434324
ENSG00000166006.13	1.68061	0.000287378
ENSG00000067715.14	1.35922	2.39655e-05
ENSG00000199172.3	1.06627	5.97282e-05
ENSG00000255794.8	1.2578	0.00145384
ENSG00000227825.4	1.06414	0.000360472
ENSG00000185046.18	1.35328	7.82527e-06
ENSG00000151572.18	1.62115	6.79549e-05
ENSG00000111344.11	1.67061	2.29795e-06
ENSG00000111412.6	1.16615	1.32216e-17
ENSG00000135119.14	1.13248	9.48884e-06
ENSG00000135097.7	2.41496	1.15574e-10
ENSG00000255398.3	1.39503	9.11283e-06
ENSG00000178882.15	1.19732	0.00194334
ENSG00000279233.1	1.14241	1.04326e-07
ENSG00000111452.13	1.25755	2.22268e-05
ENSG00000280200.1	1.40913	0.000514128
ENSG00000121743.4	1.30781	0.000920288
ENSG00000121742.19	1.40698	0.00159193
ENSG00000139514.13	1.158	1.91551e-06
ENSG00000123201.14	1.1097	0.00241201
ENSG00000287460.1	1.06506	0.00303426
ENSG00000228444.2	1.22641	0.000409972
ENSG00000139800.8	1.81727	2.0244e-05
ENSG00000276916.1	1.09971	0.00026972
ENSG00000276248.1	1.0465	2.78059e-05
ENSG00000165821.12	1.18565	1.94706e-05
ENSG00000251002.8	1.07459	0.00161834
ENSG00000215277.8	1.36644	5.4437e-05
ENSG00000139915.20	1.02917	0.00644487
ENSG00000126778.12	1.17752	0.001789
ENSG00000276775.1	1.0395	0.00359155
ENSG00000211941.3	1.11981	0.00188066
ENSG00000211946.3	1.11908	0.00296017
ENSG00000231475.3	1.15791	0.00242772
ENSG00000104044.16	1.09012	0.00192562
ENSG00000137869.15	1.18323	0.00247412
ENSG00000140297.13	2.08186	8.77277e-08
ENSG00000103742.12	1.88045	1.39148e-06
ENSG00000261634.4	1.36605	0.000963283
ENSG00000137819.14	2.29162	4.79585e-13
ENSG00000169758.13	1.00368	0.00413255
ENSG00000159556.10	1.19836	0.0013571
ENSG00000259495.3	1.03624	0.00430861
ENSG00000255769.7	1.10932	2.4931e-09
ENSG00000278987.1	1.10035	0.000158157
ENSG00000103534.17	1.51355	9.91309e-05
ENSG00000262136.1	1.14494	0.0020205
ENSG00000259803.7	2.08322	3.36778e-06
ENSG00000015413.9	1.28463	0.000648198
ENSG00000261172.1	1.00564	0.00471214
ENSG00000132359.15	1.0122	3.43193e-05
ENSG00000129195.16	1.59416	6.48342e-07
ENSG00000196859.8	1.14941	0.00133246
ENSG00000173805.16	1.14318	0.000495382
ENSG00000089558.9	1.20359	0.000402708
ENSG00000108797.12	1.32265	1.42246e-09
ENSG00000267060.5	1.71174	3.14082e-06
ENSG00000175832.13	2.10096	4.73398e-10
ENSG00000161664.7	1.32078	0.0010403
ENSG00000161682.15	1.33221	6.26908e-05
ENSG00000204650.14	1.06523	9.65685e-08
ENSG00000159217.10	2.85634	1.09804e-09
ENSG00000108813.11	1.13028	0.00215299
ENSG00000125398.8	1.4476	5.96528e-08
ENSG00000227036.8	1.27039	0.000182062
ENSG00000265800.1	1.08922	0.000530737
ENSG00000129654.8	2.36631	2.65363e-08
ENSG00000267128.2	1.47963	6.6876e-05
ENSG00000176170.13	1.48174	2.03933e-07
ENSG00000187775.17	1.65996	7.18902e-05
ENSG00000262772.2	1.2677	0.00101375
ENSG00000262172.1	1.4881	0.000204803
ENSG00000287737.1	1.96278	1.21656e-12
ENSG00000141404.16	1.25347	2.93934e-05
ENSG00000269680.1	1.04516	0.000332437
ENSG00000257446.4	1.37855	0.000434324
ENSG00000131355.15	1.13844	0.000578293
ENSG00000269516.6	1.62177	5.3358e-05
ENSG00000179913.11	1.19251	0.000231229
ENSG00000223802.7	1.25452	0.00155272
ENSG00000160161.9	1.23927	0.000947403
ENSG00000160229.13	1.16187	1.04326e-07
ENSG00000268119.6	1.42853	0.000348713
ENSG00000196172.9	1.02216	1.57324e-05
ENSG00000233836.7	1.05755	0.000149754
ENSG00000105173.14	1.18091	8.79947e-09
ENSG00000161249.21	1.3614	0.000199561
ENSG00000105668.7	1.0171	0.0038447
ENSG00000075702.18	1.02492	1.73481e-07
ENSG00000267260.2	1.49481	0.000134984
ENSG00000189377.9	1.71012	3.17968e-05
ENSG00000269235.2	1.33267	7.81186e-05
ENSG00000269825.1	1.00784	0.000241253
ENSG00000198346.11	1.08301	5.80795e-06
ENSG00000286125.1	1.36473	0.000143342
ENSG00000273901.1	1.22259	8.6211e-05
ENSG00000205181.7	1.12068	2.11568e-06
ENSG00000278192.1	1.49054	0.000118614
ENSG00000101311.15	2.37982	9.8974e-13
ENSG00000182621.18	1.21335	2.98439e-11
ENSG00000226263.1	1.25415	0.000686754
ENSG00000275576.1	1.09221	0.00204838
ENSG00000078898.7	1.04938	0.00400683
ENSG00000101057.16	1.24587	9.83199e-08
ENSG00000064787.13	2.02586	8.18574e-08
ENSG00000235590.7	1.18349	0.000738276
ENSG00000280081.4	1.14969	0.00411784
ENSG00000142149.9	1.55622	8.16193e-07
ENSG00000160284.15	1.17397	2.24783e-07
ENSG00000206195.11	1.43433	2.29003e-09
ENSG00000237438.7	1.22497	0.00116636
ENSG00000185686.18	3.27104	1.98749e-10
ENSG00000128266.9	1.91383	3.23243e-10
ENSG00000128342.5	1.04325	0.000732307
ENSG00000185133.14	1.11414	0.000186149
ENSG00000185666.15	1.21605	2.68052e-05
ENSG00000209482.1	1.02872	0.000614177
ENSG00000100373.10	2.13027	5.42032e-06
ENSG00000128408.9	1.58352	8.82839e-06
ENSG00000219438.8	1.04008	0.00250746
ENSG00000128165.9	1.55533	2.0523e-09
ENSG00000228933.8	1.02943	0.0026784
ENSG00000165164.14	1.12433	0.00149988
ENSG00000102109.9	1.62389	0.000313825
ENSG00000130054.4	1.75953	1.30487e-07
ENSG00000090889.12	1.0694	1.80073e-07
ENSG00000286523.1	1.96892	1.00389e-06
ENSG00000126950.8	1.09286	0.00494755
ENSG00000102385.12	1.86411	6.82951e-06
ENSG00000133134.11	1.60679	6.44265e-06
ENSG00000281091.3	1.06123	0.000614177
ENSG00000234405.2	1.07039	0.000252592
ENSG00000101842.13	1.31715	0.000274476
ENSG00000068366.20	2.17377	5.3084e-14
ENSG00000147257.15	1.75117	6.29036e-08
ENSG00000203930.12	2.07113	3.37827e-06
ENSG00000221867.9	1.91713	2.61139e-05
ENSG00000198930.13	1.06062	0.004654
ENSG00000213401.10	1.43433	0.000837188
ENSG00000197172.10	1.18325	0.00294558
ENSG00000130829.18	1.69274	1.44861e-08
ENSG00000130827.6	1.0957	3.50176e-09
ENSG00000160211.19	1.11863	2.28231e-10
